# Supplementary material for: Connectome-constrained networks predict neural activity across the fly visual system
Source: Nature. 2024 Sep 11;634(8036):1132–40. doi: 10.1038/s41586-024-07939-3 (PMC11525180; doi:10.1038/s41586-024-07939-3)
Supplement: Supplementary file 3 — This zipped data folder contains seven files: (1) connectome type-to-type filters, average synapse count; (2) source references for the compiled connectome; (3) cell type-to-type connection matrix; (4) single-neuron-resolution connectome for 91 columns; (5) source references to 26 studies reporting neural activity measurements; (6) BibTeX file of 26 neural activity measurement studies; (7) catalogue of neural response predictions for all 64 cell types. [file 41586_2024_7939_MOESM3_ESM.zip]

Archive with 8 entries (8 files):
- 2023-03-04080C-Supplementary Data/Lappalainen_et_al_all_cell_type_neural_activity_predictions.pdf
- 2023-03-04080C-Supplementary Data/Lappalainen_et_al_cell_type_connectivity.xlsx
- 2023-03-04080C-Supplementary Data/Lappalainen_et_al_connectome_avg_filters.json
- 2023-03-04080C-Supplementary Data/Lappalainen_et_al_connectome_filter_and_sign_references.xlsx
- 2023-03-04080C-Supplementary Data/Lappalainen_et_al_neural_activity_references.bib
- 2023-03-04080C-Supplementary Data/Lappalainen_et_al_neural_activity_references.xlsx
- 2023-03-04080C-Supplementary Data/Lappalainen_et_al_SI_Data guide.docx
- 2023-03-04080C-Supplementary Data/Lappalainen_et_al_single_neuron_connectivity_91_columns.parquet
