# Supplementary material for: Connectome-constrained networks predict neural activity across the fly visual system
Source: Nature. 2024 Sep 11;634(8036):1132–40. doi: 10.1038/s41586-024-07939-3 (PMC11525180; doi:10.1038/s41586-024-07939-3)
Supplement: Supplementary file 3 — This zipped data folder contains seven files: (1) connectome type-to-type filters, average synapse count; (2) source references for the compiled connectome; (3) cell type-to-type connection matrix; (4) single-neuron-resolution connectome for 91 columns; (5) source references to 26 studies reporting neural activity measurements; (6) BibTeX file of 26 neural activity measurement studies; (7) catalogue of neural response predictions for all 64 cell types. [file 41586_2024_7939_MOESM3_ESM.zip › 2023-03-04080C-Supplementary Data/Lappalainen_et_al_cell_type_connectivity.xlsx]

## Sheet: Sheet 1 - Lappalainen_et_al_cel
Lappalainen_et_al_cell_type_connectivity
	R1	R2	R3	R4	R5	R6	R7	R8	L1	L2	L3	L4	L5	Lawf1	Lawf2	Am	C2	C3	CT1(Lo1)	CT1(M10)	Mi1	Mi2	Mi3	Mi4	Mi9	Mi10	Mi11	Mi12	Mi13	Mi14	Mi15	T1	T2	T2a	T3	T4a	T4b	T4c	T4d	T5a	T5b	T5c	T5d	Tm1	Tm2	Tm3	Tm4	Tm5Y	Tm5a
R1	0.0	0.0	0.0	0.0	0.0	0.0	0.0	0.0	-40.0	-46.0	-11.0	0.0	0.0	0.0	0.0	-36.0	0.0	0.0	0.0	0.0	0.0	0.0	0.0	0.0	0.0	0.0	0.0	0.0	0.0	0.0	0.0	-2.0	0.0	0.0	0.0	0.0	0.0	0.0	0.0	0.0	0.0	0.0	0.0	0.0	0.0	0.0	0.0	0.0	0.0
R2	0.0	0.0	0.0	0.0	0.0	0.0	0.0	0.0	-43.0	-45.0	-10.0	0.0	0.0	0.0	0.0	-39.0	0.0	0.0	0.0	0.0	0.0	0.0	0.0	0.0	0.0	0.0	0.0	0.0	0.0	0.0	0.0	-2.0	0.0	0.0	0.0	0.0	0.0	0.0	0.0	0.0	0.0	0.0	0.0	0.0	0.0	0.0	0.0	0.0	0.0
R3	0.0	0.0	0.0	0.0	0.0	0.0	0.0	0.0	-37.0	-39.0	-4.0	0.0	0.0	0.0	0.0	-40.0	0.0	0.0	0.0	0.0	0.0	0.0	0.0	0.0	0.0	0.0	0.0	0.0	0.0	0.0	0.0	-2.0	0.0	0.0	0.0	0.0	0.0	0.0	0.0	0.0	0.0	0.0	0.0	0.0	0.0	0.0	0.0	0.0	0.0
R4	0.0	0.0	0.0	0.0	0.0	0.0	0.0	0.0	-38.0	-41.0	-8.0	0.0	0.0	0.0	0.0	-37.0	0.0	0.0	0.0	0.0	0.0	0.0	0.0	0.0	0.0	0.0	0.0	0.0	0.0	0.0	0.0	-2.0	0.0	0.0	0.0	0.0	0.0	0.0	0.0	0.0	0.0	0.0	0.0	0.0	0.0	0.0	0.0	0.0	0.0
R5	0.0	0.0	0.0	0.0	0.0	0.0	0.0	0.0	-38.0	-39.0	-6.0	0.0	0.0	0.0	0.0	-35.0	0.0	0.0	0.0	0.0	0.0	0.0	0.0	0.0	0.0	0.0	0.0	0.0	0.0	0.0	0.0	-2.0	0.0	0.0	0.0	0.0	0.0	0.0	0.0	0.0	0.0	0.0	0.0	0.0	0.0	0.0	0.0	0.0	0.0
R6	0.0	0.0	0.0	0.0	0.0	0.0	0.0	0.0	-45.0	-47.0	-12.0	0.0	0.0	0.0	0.0	-40.0	0.0	0.0	0.0	0.0	0.0	0.0	0.0	0.0	0.0	0.0	0.0	0.0	0.0	0.0	0.0	-2.0	0.0	0.0	0.0	0.0	0.0	0.0	0.0	0.0	0.0	0.0	0.0	0.0	0.0	0.0	0.0	0.0	0.0
R7	0.0	0.0	0.0	0.0	0.0	0.0	0.0	-1.2999999523162842	0.0	0.0	0.0	0.0	0.0	0.0	0.0	0.0	0.0	0.0	0.0	0.0	0.0	0.0	0.0	0.0	-1.5833333730697632	0.0	0.0	0.0	0.0	0.0	-1.25	0.0	0.0	0.0	0.0	0.0	0.0	0.0	0.0	0.0	0.0	0.0	0.0	0.0	0.0	0.0	0.0	0.0	-12.571428298950195
R8	0.0	0.0	0.0	0.0	0.0	0.0	-18.299999237060547	0.0	-5.099999904632568	0.0	-1.2999999523162842	0.0	0.0	0.0	0.0	0.0	0.0	0.0	0.0	0.0	11.399999618530273	0.0	0.0	16.299999237060547	2.5999999046325684	0.0	0.0	0.0	0.0	0.0	12.5	0.0	0.0	0.0	0.0	0.0	0.0	0.0	0.0	0.0	0.0	0.0	0.0	0.0	0.0	0.0	0.0	0.0	0.0
L1	0.0	0.0	0.0	0.0	0.0	0.0	0.0	0.0	0.0	0.0	0.0	0.0	-88.76923370361328	0.0	-95.0	0.0	-41.272727966308594	-73875	0.0	0.0	-136.2857208251953	0.0	0.0	0.0	0.0	0.0	0.0	0.0	0.0	0.0	0.0	0.0	0.0	0.0	0.0	0.0	0.0	0.0	0.0	0.0	0.0	0.0	0.0	0.0	0.0	-62.58839416503906	0.0	0.0	0.0
L2	1.0	2.0	0.0	0.0	0.0	0.0	0.0	0.0	3.0	0.0	0.0	13.0	43.0	0.0	95.0	0.0	0.0	4875	0.0	0.0	1.5714285373687744	0.0	0.0	4.5714287757873535	1.0	0.0	0.0	0.0	0.0	0.0	0.0	139.60000610351562	0.0	0.0	0.0	0.0	0.0	0.0	0.0	0.0	0.0	0.0	0.0	144.09091186523438	123.16666412353516	0.0	73.91864776611328	0.0	0.0
L3	0.0	0.0	0.0	0.0	0.0	0.0	0.0	0.0	0.0	0.0	0.0	0.0	0.0	1.0	0.0	0.0	0.0	4.363636493682861	0.0	0.0	14.142857551574707	7.183333396911621	0.0	0.0	36.71428680419922	0.0	0.0	0.0	2.142857074737549	0.0	2.892857074737549	0.0	0.0	0.0	0.0	0.0	0.0	0.0	0.0	0.0	0.0	0.0	0.0	0.0	0.0	1.2666666507720947	0.0	2.4107141494750977	1.1666666269302368
L4	2.0	1.0	4.0	2.0	4.0	4.0	0.0	0.0	0.0	15.0	2.0	10.0	7.0	0.0	0.0	3.0	0.0	0.0	0.0	0.0	0.0	0.0	0.0	0.0	2.422222137451172	0.0	0.0	0.0	0.0	0.0	0.0	0.0	8.733333587646484	0.0	0.0	0.0	0.0	0.0	0.0	0.0	0.0	0.0	0.0	0.0	24.788890838623047	0.0	13625	0.0	0.0
L5	0.0	0.0	0.0	0.0	0.0	0.0	0.0	0.0	22.384614944458008	4.666666507720947	0.0	0.0	1.0	0.0	0.0	0.0	36.922725677490234	7.5	0.0	0.0	30.576923370361328	1.6666666269302368	0.0	28.344696044921875	0.0	0.0	0.0	0.0	0.0	0.0	1.0	1.0	38.72222137451172	0.0	0.0	0.0	0.0	0.0	0.0	0.0	0.0	0.0	0.0	0.0	0.0	43.44743728637695	0.0	0.0	0.0
Lawf1	0.0	0.0	0.0	0.0	0.0	0.0	0.0	0.0	0.0	0.0	0.0	0.0	0.0	0.0	0.0	0.0	0.0	0.0	0.0	0.0	0.0	0.0	0.0	0.0	0.0	0.0	0.0	0.0	0.0	0.0	0.0	0.0	0.0	0.0	0.0	0.0	0.0	0.0	0.0	0.0	0.0	0.0	0.0	0.0	0.0	1.3333333730697632	0.0	0.0	0.0
Lawf2	0.0	0.0	0.0	0.0	0.0	0.0	0.0	0.0	0.0	0.0	5.7272725105285645	0.0	0.0	0.0	3.799999952316284	9.818181991577148	0.0	0.0	0.0	0.0	0.0	0.0	0.0	0.0	0.0	0.0	0.0	0.0	0.0	0.0	0.0	0.0	0.0	0.0	0.0	0.0	0.0	0.0	0.0	0.0	0.0	0.0	0.0	0.0	0.0	0.0	0.0	0.0	0.0
Am	-1.0	-1.0	0.0	-2.0	-2.0	0.0	0.0	0.0	1.0	-4.0	-14.0	-5.0	0.0	0.0	0.0	0.0	-1.0	-1.0	0.0	0.0	0.0	0.0	0.0	0.0	0.0	0.0	0.0	0.0	0.0	0.0	0.0	63.0	0.0	0.0	0.0	0.0	0.0	0.0	0.0	0.0	0.0	0.0	0.0	0.0	0.0	0.0	0.0	0.0	0.0
C2	0.0	0.0	0.0	0.0	0.0	0.0	0.0	0.0	18.454545974731445	11.5	-3.200000047683716	-12.11111068725586	-19.454545974731445	0.0	-95.0	-8.0	0.0	0.0	0.0	0.0	-10.727272987365723	0.0	0.0	0.0	0.0	0.0	0.0	0.0	0.0	0.0	0.0	-3.454545497894287	-1.6666666269302368	0.0	0.0	-1.2000000476837158	0.0	0.0	0.0	0.0	0.0	0.0	0.0	-5.400000095367432	0.0	0.0	0.0	0.0	0.0
C3	0.0	0.0	-1.0	0.0	0.0	0.0	0.0	0.0	6.0	56125	-1.0	0.0	-9.333333015441895	0.0	-95.0	-22.0	0.0	0.0	0.0	-1.1304347515106201	-3.9200000762939453	0.0	0.0	-2.119999885559082	-11.727272987365723	0.0	0.0	0.0	0.0	0.0	0.0	-128.60000610351562	-13.788888931274414	0.0	0.0	-9.704347610473633	-5.220000267028809	-4.2063493728637695	-7.5	0.0	0.0	0.0	0.0	-16.090909957885742	-1.5199999809265137	0.0	-23.4761905670166	0.0	0.0
CT1(Lo1)	0.0	0.0	0.0	0.0	0.0	0.0	0.0	0.0	0.0	0.0	0.0	0.0	0.0	0.0	0.0	0.0	0.0	0.0	0.0	0.0	0.0	0.0	0.0	0.0	0.0	0.0	0.0	0.0	0.0	0.0	0.0	0.0	0.0	0.0	0.0	0.0	0.0	0.0	0.0	-40.0	-34.0	-40.0	-40.0	-2.799999952316284	0.0	0.0	0.0	0.0	0.0
CT1(M10)	0.0	0.0	0.0	0.0	0.0	0.0	0.0	0.0	0.0	0.0	0.0	0.0	0.0	0.0	0.0	0.0	0.0	-1.1739130020141602	0.0	0.0	-7.0638298988342285	0.0	0.0	0.0	0.0	0.0	0.0	0.0	0.0	0.0	0.0	0.0	0.0	0.0	0.0	-17.971750259399414	-12.125396728515625	-14.519479751586914	-18.20833396911621	0.0	0.0	0.0	0.0	0.0	0.0	0.0	0.0	0.0	0.0
Mi1	0.0	0.0	0.0	0.0	0.0	0.0	0.0	0.0	26.285715103149414	0.0	0.0	0.0	4.92307710647583	0.0	0.0	0.0	31.635860443115234	8.960000038146973	0.0	4.319149017333984	0.0	21.63333511352539	0.0	11.833333015441895	10.5600004196167	2.0	0.0	1125	1.0	4.0	3875	0.0	15.881818771362305	22.033334732055664	49.94563293457031	68.0	52.999996185302734	70.0	59.0	0.0	0.0	0.0	0.0	4.42307710647583	0.0	39.560943603515625	0.0	0.0	0.0
Mi2	0.0	0.0	0.0	0.0	0.0	0.0	0.0	0.0	0.0	0.0	0.0	0.0	0.0	0.0	0.0	0.0	0.0	0.0	0.0	0.0	-2.5	0.0	0.0	0.0	0.0	0.0	0.0	0.0	0.0	0.0	0.0	0.0	-15.699999809265137	-5.928571701049805	-7.883333206176758	0.0	0.0	0.0	0.0	0.0	0.0	0.0	0.0	-2.200000047683716	0.0	0.0	0.0	0.0	0.0
Mi3	0.0	0.0	0.0	0.0	0.0	0.0	0.0	0.0	0.0	0.0	0.0	0.0	0.0	0.0	0.0	0.0	0.0	0.0	0.0	0.0	0.0	0.0	0.0	0.0	0.0	0.0	0.0	0.0	0.0	0.0	0.0	0.0	-1.0	0.0	0.0	0.0	0.0	0.0	0.0	0.0	0.0	0.0	0.0	0.0	0.0	0.0	0.0	0.0	0.0
Mi4	0.0	0.0	0.0	0.0	0.0	0.0	0.0	0.0	0.0	-5.4285712242126465	0.0	0.0	0.0	0.0	0.0	0.0	0.0	-1.2400000095367432	0.0	0.0	-3.9166667461395264	0.0	0.0	-7.631579399108887	-42.5	0.0	0.0	0.0	0.0	0.0	0.0	-1.0	0.0	0.0	0.0	-19.0	-15.854545593261719	-11.66944408416748	-10.916666984558105	0.0	0.0	0.0	0.0	-5.5217390060424805	-5.416666507720947	0.0	0.0	-2375	-3.25
Mi9	0.0	0.0	0.0	0.0	0.0	0.0	0.0	0.0	0.0	0.0	-1.0	0.0	0.0	-9.833333015441895	0.0	0.0	0.0	-2.319999933242798	0.0	-2.6458332538604736	-3.799999952316284	0.0	0.0	-25.08333396911621	0.0	-39.233333587646484	0.0	0.0	0.0	0.0	-5125	0.0	-3.6454544067382812	-1.0	0.0	-28.164268493652344	-21.86174201965332	-23.698326110839844	-22.15277862548828	0.0	0.0	0.0	0.0	-20.79166603088379	-7.769230842590332	0.0	-4.206478118896484	0.0	-1.4285714626312256
Mi10	0.0	0.0	0.0	0.0	0.0	0.0	0.0	0.0	0.0	0.0	0.0	0.0	0.0	-42.5	0.0	0.0	0.0	0.0	0.0	0.0	0.0	0.0	0.0	0.0	-23.149999618530273	0.0	0.0	0.0	0.0	-1.6666666269302368	0.0	0.0	0.0	0.0	0.0	-1.2857142686843872	-1.0	-1.4285714626312256	-2.142857074737549	0.0	0.0	0.0	0.0	0.0	0.0	0.0	0.0	0.0	0.0
Mi11	0.0	0.0	0.0	0.0	0.0	0.0	0.0	0.0	0.0	0.0	0.0	0.0	0.0	0.0	0.0	0.0	0.0	0.0	0.0	0.0	0.0	0.0	0.0	0.0	0.0	0.0	0.0	0.0	0.0	0.0	0.0	0.0	0.0	0.0	0.0	0.0	0.0	0.0	0.0	0.0	0.0	0.0	0.0	0.0	0.0	0.0	0.0	0.0	0.0
Mi12	0.0	0.0	0.0	0.0	0.0	0.0	0.0	0.0	0.0	0.0	0.0	0.0	0.0	0.0	0.0	0.0	0.0	0.0	0.0	0.0	-11.115079879760742	0.0	0.0	0.0	-1.2222222089767456	0.0	0.0	0.0	0.0	0.0	0.0	0.0	0.0	0.0	0.0	0.0	0.0	0.0	0.0	0.0	0.0	0.0	0.0	-15.545635223388672	-9.817460060119629	-1.2000000476837158	-6.544444561004639	0.0	0.0
Mi13	0.0	0.0	0.0	0.0	0.0	0.0	0.0	0.0	0.0	0.0	0.0	0.0	-7.869047164916992	0.0	0.0	0.0	0.0	0.0	0.0	0.0	-15.534523963928223	0.0	0.0	0.0	0.0	0.0	0.0	0.0	0.0	0.0	0.0	0.0	-7.3333330154418945	0.0	0.0	0.0	0.0	0.0	0.0	0.0	0.0	0.0	0.0	-25.5	-14.291666030883789	-5.652777671813965	-19.86666488647461	0.0	0.0
Mi14	0.0	0.0	0.0	0.0	0.0	0.0	0.0	0.0	0.0	0.0	0.0	0.0	0.0	0.0	0.0	0.0	0.0	0.0	0.0	0.0	0.0	0.0	0.0	0.0	0.0	0.0	0.0	0.0	0.0	0.0	0.0	0.0	0.0	0.0	0.0	0.0	0.0	0.0	0.0	0.0	0.0	0.0	0.0	-1.3333333730697632	0.0	0.0	-4.0	0.0	0.0
Mi15	0.0	0.0	0.0	0.0	0.0	0.0	0.0	0.0	0.0	0.0	0.0	0.0	0.0	0.0	0.0	0.0	0.0	5.857142925262451	0.0	0.0	0.0	0.0	0.0	4.857142925262451	0.0	1.25	0.0	0.0	0.0	0.0	9.133333206176758	0.0	0.0	0.0	0.0	0.0	0.0	0.0	0.0	0.0	0.0	0.0	0.0	0.0	0.0	0.0	0.0	0.0	0.0
T1	0.0	0.0	0.0	0.0	0.0	0.0	0.0	0.0	0.0	5.199999809265137	0.0	0.0	1.0	0.0	0.0	0.0	0.0	0.0	0.0	0.0	0.0	0.0	0.0	0.0	0.0	0.0	0.0	0.0	0.0	0.0	0.0	0.0	0.0	0.0	0.0	0.0	0.0	0.0	0.0	0.0	0.0	0.0	0.0	0.0	0.0	0.0	0.0	0.0	0.0
T2	0.0	0.0	0.0	0.0	0.0	0.0	0.0	0.0	0.0	0.0	0.0	0.0	0.0	0.0	7.333333492279053	0.0	0.0	0.0	0.0	0.0	6.57193660736084	0.0	0.0	0.0	0.0	0.0	0.0	0.0	0.0	0.0	0.0	0.0	29.841270446777344	0.0	0.0	0.0	0.0	0.0	0.0	0.0	0.0	0.0	0.0	0.0	0.0	0.0	0.0	0.0	0.0
T2a	0.0	0.0	0.0	0.0	0.0	0.0	0.0	0.0	0.0	0.0	0.0	0.0	0.0	0.0	0.0	0.0	0.0	0.0	0.0	0.0	5.900000095367432	0.0	0.0	0.0	0.0	0.0	0.0	0.0	0.0	0.0	0.0	0.0	0.0	0.0	1.25	0.0	0.0	0.0	0.0	0.0	0.0	0.0	0.0	0.0	0.0	2.5999999046325684	0.0	2.6666665077209473	0.0
T3	0.0	0.0	0.0	0.0	0.0	0.0	0.0	0.0	0.0	0.0	0.0	0.0	0.0	0.0	0.0	0.0	0.0	0.0	0.0	0.0	0.0	0.0	0.0	0.0	0.0	0.0	0.0	0.0	0.0	0.0	0.0	0.0	2.0	4.75	0.0	0.0	0.0	0.0	0.0	0.0	0.0	0.0	0.0	0.0	0.0	3.9166665077209473	0.0	0.0	0.0
T4a	0.0	0.0	0.0	0.0	0.0	0.0	0.0	0.0	0.0	0.0	0.0	0.0	0.0	0.0	0.0	0.0	0.0	5.1777777671813965	0.0	5.0	0.0	0.0	0.0	0.0	4.071428298950195	0.0	0.0	6.300000190734863	0.0	0.0	0.0	0.0	0.0	0.0	0.0	27.922460556030273	0.0	2.3333334922790527	0.0	12.023295402526855	0.0	0.0	0.0	0.0	0.0	0.0	0.0	0.0	0.0
T4b	0.0	0.0	0.0	0.0	0.0	0.0	0.0	0.0	0.0	0.0	0.0	0.0	0.0	0.0	0.0	0.0	0.0	0.0	0.0	6.0	0.0	0.0	0.0	0.0	2.25	0.0	0.0	0.0	0.0	0.0	0.0	0.0	0.0	0.0	0.0	0.0	15.131157875061035	1.0909091234207153	0.0	0.0	6.658504009246826	0.0	0.0	0.0	0.0	0.0	0.0	0.0	0.0
T4c	0.0	0.0	0.0	0.0	0.0	0.0	0.0	0.0	0.0	0.0	0.0	0.0	0.0	0.0	0.0	0.0	0.0	0.0	0.0	4.0	0.0	0.0	0.0	0.0	1.7692307233810425	0.0	0.0	0.0	0.0	0.0	0.0	0.0	0.0	0.0	0.0	0.0	0.0	8.709745407104492	0.0	0.0	0.0	5.049121856689453	0.0	0.0	0.0	0.0	0.0	0.0	0.0
T4d	0.0	0.0	0.0	0.0	0.0	0.0	0.0	0.0	0.0	0.0	0.0	0.0	0.0	0.0	0.0	0.0	0.0	0.0	0.0	5.0	0.0	0.0	0.0	0.0	0.0	0.0	0.0	0.0	0.0	0.0	0.0	0.0	0.0	0.0	0.0	1.0	0.0	0.0	9.156185150146484	0.0	0.0	0.0	2.4314894676208496	0.0	0.0	0.0	0.0	0.0	0.0
T5a	0.0	0.0	0.0	0.0	0.0	0.0	0.0	0.0	0.0	0.0	0.0	0.0	0.0	0.0	0.0	0.0	0.0	0.0	1.2982456684112549	0.0	0.0	0.0	0.0	0.0	0.0	0.0	0.0	0.0	0.0	0.0	0.0	0.0	0.0	0.0	0.0	9.231086730957031	0.0	0.0	0.0	19.62723731994629	2.2501187324523926	0.0	0.0	0.0	0.0	0.0	0.0	0.0	0.0
T5b	0.0	0.0	0.0	0.0	0.0	0.0	0.0	0.0	0.0	0.0	0.0	0.0	0.0	0.0	0.0	0.0	0.0	0.0	1.2982456684112549	0.0	0.0	0.0	0.0	0.0	0.0	0.0	0.0	0.0	0.0	0.0	0.0	0.0	1.2380952835083008	0.0	0.0	0.0	6.299014568328857	0.0	0.0	0.0	21.992839813232422	0.0	1.06521737575531	0.0	1.0322580337524414	0.0	0.0	0.0	0.0
T5c	0.0	0.0	0.0	0.0	0.0	0.0	0.0	0.0	0.0	0.0	0.0	0.0	0.0	0.0	0.0	0.0	0.0	0.0	1.2982456684112549	0.0	0.0	0.0	0.0	0.0	0.0	0.0	0.0	0.0	0.0	0.0	0.0	0.0	0.0	0.0	0.0	0.0	0.0	4.687414169311523	0.0	0.0	0.0	10.078994750976562	0.0	0.0	1.2903225421905518	0.0	0.0	0.0	0.0
T5d	0.0	0.0	0.0	0.0	0.0	0.0	0.0	0.0	0.0	0.0	0.0	0.0	0.0	0.0	0.0	0.0	0.0	0.0	1.2982456684112549	0.0	0.0	0.0	0.0	0.0	0.0	0.0	0.0	0.0	0.0	0.0	0.0	0.0	1.0	0.0	0.0	0.0	0.0	0.0	3.6914725303649902	0.0	0.0	0.0	15.197489738464355	0.0	0.0	0.0	0.0	0.0	0.0
Tm1	0.0	0.0	0.0	0.0	0.0	0.0	0.0	0.0	0.0	5.5714287757873535	0.0	0.0	10.666666984558105	0.0	10.666666030883789	0.0	0.0	2.4583334922790527	7.711111068725586	0.0	2.153846263885498	20.650001525878906	0.0	6.217391490936279	7.5	0.0	0.0	1.1428571939468384	2.6857142448425293	0.0	0.0	1.399999976158142	1.100000023841858	21.51919174194336	52.09722137451172	0.0	0.0	0.0	0.0	26.69243049621582	26.488704681396484	24.074684143066406	29.2341251373291	0.0	6.142857074737549	0.0	16.409523010253906	2.3333334922790527	0.0
Tm2	0.0	0.0	0.0	0.0	0.0	0.0	0.0	0.0	0.0	7.285714149475098	0.0	0.0	15.15384578704834	1.1666666269302368	0.0	0.0	0.0	5.472222328186035	1.2400000095367432	0.0	0.0	0.0	0.0	5875	10.461538314819336	0.0	0.0	0.0	0.0	0.0	0.0	0.0	52.664798736572266	1.0	0.0	0.0	0.0	0.0	0.0	27.018474578857422	30.13408088684082	28.877168655395508	30.098461151123047	7.0	0.0	0.0	4.649538993835449	0.0	0.0
Tm3	0.0	0.0	0.0	0.0	0.0	0.0	0.0	0.0	9.623809814453125	0.0	0.0	0.0	0.0	1.0	3.3333332538604736	0.0	0.0	0.0	0.0	0.0	1.2285714149475098	0.0	0.0	0.0	0.0	0.0	2.0	0.0	0.0	10.533333778381348	0.0	0.0	24.674358367919922	1.0	8.666666984558105	28.733240127563477	16.534225463867188	18.97408103942871	14.935787200927734	0.0	0.0	0.0	0.0	0.0	0.0	8.032679557800293	1.137930989265442	0.0	0.0
Tm4	0.0	0.0	0.0	0.0	0.0	0.0	0.0	0.0	0.0	0.0	0.0	0.0	0.0	0.0	6.6666669845581055	0.0	0.0	7.083333492279053	0.0	0.0	0.0	0.0	0.0	4.260526180267334	0.0	1.0	0.0	1.0	2.828571319580078	19.66666603088379	0.0	0.0	1.0	4.800000190734863	14.899206161499023	0.0	0.0	0.0	0.0	16.436344146728516	14.956521034240723	19.21624755859375	17.438383102416992	0.0	0.0	2.208127975463867	2.211111068725586	0.0	0.0
Tm5Y	0.0	0.0	0.0	0.0	0.0	0.0	0.0	0.0	0.0	0.0	0.0	0.0	0.0	0.0	0.0	0.0	0.0	0.0	0.0	0.0	0.0	0.0	0.0	0.0	0.0	0.0	0.0	0.0	0.0	0.0	0.0	0.0	0.0	0.0	0.0	0.0	0.0	0.0	0.0	0.0	0.0	0.0	0.0	0.0	0.0	0.0	0.0	0.0	1.0
Tm5a	0.0	0.0	0.0	0.0	0.0	0.0	0.0	0.0	0.0	0.0	0.0	0.0	0.0	0.0	0.0	0.0	0.0	0.0	0.0	0.0	0.0	0.0	0.0	0.0	0.0	0.0	0.0	0.0	0.0	0.0	0.0	0.0	0.0	0.0	0.0	0.0	0.0	0.0	0.0	0.0	0.0	0.0	0.0	0.0	0.0	0.0	0.0	0.0	3.6666665077209473
Tm5b	0.0	0.0	0.0	0.0	0.0	0.0	0.0	0.0	0.0	0.0	0.0	0.0	0.0	0.0	0.0	0.0	0.0	0.0	0.0	0.0	0.0	0.0	1.6666666269302368	0.0	0.0	1.600000023841858	0.0	0.0	0.0	0.0	0.0	0.0	0.0	0.0	0.0	0.0	0.0	0.0	0.0	0.0	0.0	0.0	0.0	0.0	0.0	0.0	0.0	0.0	1.25
Tm5c	0.0	0.0	0.0	0.0	0.0	0.0	0.0	0.0	0.0	0.0	0.0	0.0	0.0	0.0	0.0	0.0	0.0	0.0	0.0	0.0	0.0	0.0	0.0	-4.916666507720947	0.0	0.0	0.0	0.0	0.0	0.0	-10.166666984558105	0.0	0.0	0.0	0.0	0.0	0.0	0.0	0.0	0.0	0.0	0.0	0.0	0.0	0.0	0.0	0.0	-2.0	0.0
Tm9	0.0	0.0	0.0	0.0	0.0	0.0	0.0	0.0	0.0	0.0	0.0	0.0	0.0	0.0	0.0	0.0	0.0	0.0	23.360000610351562	0.0	0.0	0.0	0.0	0.0	1.185185194015503	0.0	0.0	0.0	0.0	0.0	0.0	0.0	0.0	0.0	0.0	0.0	0.0	0.0	0.0	49.0	47.013633728027344	45.92842483520508	51.28318405151367	3.965517282485962	4.709677219390869	0.0	0.0	2.0	0.0
Tm16	0.0	0.0	0.0	0.0	0.0	0.0	0.0	0.0	0.0	0.0	0.0	0.0	0.0	12.0	2.0	0.0	0.0	0.0	0.0	0.0	0.0	0.0	0.0	0.0	8.714285850524902	0.0	0.0	0.0	0.0	0.0	0.0	0.0	3.7857141494750977	0.0	0.0	0.0	0.0	0.0	0.0	0.0	0.0	0.0	0.0	5.7083330154418945	1.0	0.0	2.1666665077209473	3.0	0.0
Tm20	0.0	0.0	0.0	0.0	0.0	0.0	0.0	0.0	0.0	0.0	0.0	0.0	0.0	0.0	0.0	0.0	0.0	0.0	0.0	0.0	0.0	1.2000000476837158	0.0	0.0	4.0	0.0	0.0	0.0	0.0	0.0	0.0	0.0	0.0	0.0	0.0	0.0	0.0	0.0	0.0	0.0	0.0	0.0	0.0	0.0	0.0	0.0	0.0	23.400001525878906	0.0
Tm28	0.0	0.0	0.0	0.0	0.0	0.0	0.0	0.0	0.0	0.0	0.0	0.0	0.0	0.0	0.0	0.0	0.0	0.0	0.0	0.0	0.0	0.0	0.0	0.0	0.0	0.0	0.0	0.0	0.0	0.0	0.0	0.0	0.0	0.0	0.0	0.0	0.0	0.0	0.0	0.0	0.0	0.0	0.0	0.0	0.0	0.0	0.0	1.0	0.0
Tm30	0.0	0.0	0.0	0.0	0.0	0.0	0.0	0.0	0.0	0.0	0.0	0.0	0.0	0.0	0.0	0.0	0.0	0.0	0.0	0.0	0.0	0.0	0.0	0.0	0.0	0.0	0.0	0.0	0.0	0.0	0.0	0.0	0.0	0.0	0.0	0.0	0.0	0.0	0.0	0.0	0.0	0.0	0.0	0.0	0.0	0.0	0.0	0.0	0.0
TmY3	0.0	0.0	0.0	0.0	0.0	0.0	0.0	0.0	0.0	0.0	0.0	0.0	0.0	0.0	0.0	0.0	0.0	0.0	0.0	0.0	0.0	0.0	0.0	0.0	0.0	0.0	0.0	0.0	0.0	0.0	0.0	0.0	15.867532730102539	0.0	0.0	0.0	0.0	0.0	0.0	0.0	0.0	0.0	0.0	0.0	0.0	0.0	1.5	0.0	0.0
TmY4	0.0	0.0	0.0	0.0	0.0	0.0	0.0	0.0	0.0	0.0	0.0	0.0	0.0	0.0	0.0	0.0	0.0	0.0	0.0	0.0	0.0	0.0	1.3333333730697632	2.75	0.0	0.0	0.0	0.0	1.3333333730697632	0.0	0.0	0.0	1.5	0.0	0.0	0.0	0.0	0.0	0.0	0.0	0.0	0.0	1.2000000476837158	0.0	0.0	0.0	0.0	0.0	0.0
TmY5a	0.0	0.0	0.0	0.0	0.0	0.0	0.0	0.0	0.0	0.0	0.0	0.0	0.0	0.0	0.0	0.0	0.0	0.0	0.0	0.0	0.0	-1.0	-1.3333333730697632	0.0	0.0	0.0	0.0	0.0	0.0	0.0	0.0	0.0	-1.0	-2.6857142448425293	0.0	0.0	0.0	0.0	0.0	0.0	0.0	0.0	0.0	0.0	0.0	0.0	0.0	0.0	0.0
TmY9	0.0	0.0	0.0	0.0	0.0	0.0	0.0	0.0	0.0	0.0	0.0	0.0	0.0	0.0	0.0	0.0	0.0	0.0	0.0	0.0	0.0	0.0	0.0	0.0	0.0	0.0	0.0	0.0	3.0	0.0	0.0	0.0	0.0	0.0	0.0	0.0	0.0	0.0	0.0	0.0	0.0	0.0	0.0	0.0	0.0	0.0	0.0	0.0	0.0
TmY10	0.0	0.0	0.0	0.0	0.0	0.0	0.0	0.0	0.0	0.0	0.0	0.0	0.0	0.0	0.0	0.0	0.0	0.0	0.0	0.0	0.0	0.0	0.0	17.83333396911621	0.0	0.0	0.0	0.0	0.0	0.0	0.0	0.0	0.0	1.0	0.0	0.0	0.0	0.0	0.0	0.0	0.0	0.0	0.0	0.0	0.0	0.0	0.0	0.0	0.0
TmY13	0.0	0.0	0.0	0.0	0.0	0.0	0.0	0.0	0.0	0.0	0.0	0.0	0.0	0.0	0.0	0.0	0.0	0.0	0.0	0.0	0.0	0.0	0.0	3.5833332538604736	0.0	0.0	0.0	0.0	0.0	0.0	0.0	0.0	5.5	0.0	0.0	0.0	0.0	0.0	0.0	0.0	0.0	0.0	0.0	0.0	0.0	0.0	0.0	0.0	0.0
TmY14	0.0	0.0	0.0	0.0	0.0	0.0	0.0	0.0	0.0	0.0	0.0	0.0	0.0	0.0	0.0	0.0	0.0	-6.300000190734863	0.0	0.0	0.0	0.0	0.0	0.0	0.0	0.0	0.0	-6.5	-6.4166669845581055	0.0	0.0	0.0	0.0	0.0	0.0	0.0	0.0	0.0	0.0	0.0	0.0	0.0	0.0	0.0	0.0	0.0	0.0	0.0	0.0
TmY15	0.0	0.0	0.0	0.0	0.0	0.0	0.0	0.0	0.0	0.0	0.0	0.0	0.0	0.0	0.0	0.0	0.0	0.0	0.0	0.0	0.0	0.0	0.0	-29.08333396911621	-1.0	0.0	0.0	0.0	0.0	0.0	0.0	0.0	-2.0	-1.6666666269302368	0.0	-17.0	-23.0	-22.0	-13.000000953674316	-15.0	-13.0	-16.0	-13.0	-2.0	-2.0	-2.142857074737549	-13.216666221618652	0.0	0.0
TmY18	0.0	0.0	0.0	0.0	0.0	0.0	0.0	0.0	0.0	0.0	0.0	0.0	0.0	0.0	0.0	0.0	0.0	0.0	0.0	0.0	0.0	0.0	0.0	4.484665870666504	0.0	7.75	0.0	0.0	0.0	0.0	0.0	0.0	4.699999809265137	0.0	0.0	0.0	0.0	0.0	0.0	0.0	0.0	0.0	0.0	0.0	0.0	0.0	0.0	0.0	0.0
[truncated: 16 more columns]
