# Supplementary material for: Connectome-constrained networks predict neural activity across the fly visual system
Source: Nature. 2024 Sep 11;634(8036):1132–40. doi: 10.1038/s41586-024-07939-3 (PMC11525180; doi:10.1038/s41586-024-07939-3)
Supplement: Supplementary file 3 — This zipped data folder contains seven files: (1) connectome type-to-type filters, average synapse count; (2) source references for the compiled connectome; (3) cell type-to-type connection matrix; (4) single-neuron-resolution connectome for 91 columns; (5) source references to 26 studies reporting neural activity measurements; (6) BibTeX file of 26 neural activity measurement studies; (7) catalogue of neural response predictions for all 64 cell types. [file 41586_2024_7939_MOESM3_ESM.zip › 2023-03-04080C-Supplementary Data/Lappalainen_et_al_connectome_avg_filters.json]

{"nodes": [{"name": "R1", "pattern": ["stride", [1, 1]], "activation": "relu", "bias": 3.5, "bias_fixed": false, "time_constant": null, "time_constant_fixed": false}, {"name": "R2", "pattern": ["stride", [1, 1]], "activation": "relu", "bias": 3.5, "bias_fixed": false, "time_constant": null, "time_constant_fixed": false}, {"name": "R3", "pattern": ["stride", [1, 1]], "activation": "relu", "bias": 3.5, "bias_fixed": false, "time_constant": null, "time_constant_fixed": false}, {"name": "R4", "pattern": ["stride", [1, 1]], "activation": "relu", "bias": 3.5, "bias_fixed": false, "time_constant": null, "time_constant_fixed": false}, {"name": "R5", "pattern": ["stride", [1, 1]], "activation": "relu", "bias": 3.5, "bias_fixed": false, "time_constant": null, "time_constant_fixed": false}, {"name": "R6", "pattern": ["stride", [1, 1]], "activation": "relu", "bias": 3.5, "bias_fixed": false, "time_constant": null, "time_constant_fixed": false}, {"name": "R7", "pattern": ["stride", [1, 1]], "activation": "relu", "bias": 3.5, "bias_fixed": false, "time_constant": null, "time_constant_fixed": false}, {"name": "R8", "pattern": ["stride", [1, 1]], "activation": "relu", "bias": 3.5, "bias_fixed": false, "time_constant": null, "time_constant_fixed": false}, {"name": "L1", "pattern": ["stride", [1, 1]], "activation": "relu", "bias": 3.5, "bias_fixed": false, "time_constant": null, "time_constant_fixed": false}, {"name": "L2", "pattern": ["stride", [1, 1]], "activation": "relu", "bias": 3.5, "bias_fixed": false, "time_constant": null, "time_constant_fixed": false}, {"name": "L3", "pattern": ["stride", [1, 1]], "activation": "relu", "bias": 3.5, "bias_fixed": false, "time_constant": null, "time_constant_fixed": false}, {"name": "L4", "pattern": ["stride", [1, 1]], "activation": "relu", "bias": 3.5, "bias_fixed": false, "time_constant": null, "time_constant_fixed": false}, {"name": "L5", "pattern": ["stride", [1, 1]], "activation": "relu", "bias": 3.5, "bias_fixed": false, "time_constant": null, "time_constant_fixed": false}, {"name": "Lawf1", "pattern": ["stride", [3, 2]], "activation": "relu", "bias": 3.5, "bias_fixed": false, "time_constant": null, "time_constant_fixed": false}, {"name": "Lawf2", "pattern": ["stride", [3, 2]], "activation": "relu", "bias": 3.5, "bias_fixed": false, "time_constant": null, "time_constant_fixed": false}, {"name": "Am", "pattern": ["stride", [1, 1]], "activation": "relu", "bias": 3.5, "bias_fixed": false, "time_constant": null, "time_constant_fixed": false}, {"name": "C2", "pattern": ["stride", [1, 1]], "activation": "relu", "bias": 3.5, "bias_fixed": false, "time_constant": null, "time_constant_fixed": false}, {"name": "C3", "pattern": ["stride", [1, 1]], "activation": "relu", "bias": 3.5, "bias_fixed": false, "time_constant": null, "time_constant_fixed": false}, {"name": "CT1(Lo1)", "pattern": ["stride", [1, 1]], "activation": "relu", "bias": 3.5, "bias_fixed": false, "time_constant": null, "time_constant_fixed": false}, {"name": "CT1(M10)", "pattern": ["stride", [1, 1]], "activation": "relu", "bias": 3.5, "bias_fixed": false, "time_constant": null, "time_constant_fixed": false}, {"name": "Mi1", "pattern": ["stride", [1, 1]], "activation": "relu", "bias": 3.5, "bias_fixed": false, "time_constant": null, "time_constant_fixed": false}, {"name": "Mi2", "pattern": ["stride", [1, 1]], "activation": "relu", "bias": 3.5, "bias_fixed": false, "time_constant": null, "time_constant_fixed": false}, {"name": "Mi3", "pattern": ["stride", [1, 1]], "activation": "relu", "bias": 3.5, "bias_fixed": false, "time_constant": null, "time_constant_fixed": false}, {"name": "Mi4", "pattern": ["stride", [1, 1]], "activation": "relu", "bias": 3.5, "bias_fixed": false, "time_constant": null, "time_constant_fixed": false}, {"name": "Mi9", "pattern": ["stride", [1, 1]], "activation": "relu", "bias": 3.5, "bias_fixed": false, "time_constant": null, "time_constant_fixed": false}, {"name": "Mi10", "pattern": ["stride", [1, 1]], "activation": "relu", "bias": 3.5, "bias_fixed": false, "time_constant": null, "time_constant_fixed": false}, {"name": "Mi11", "pattern": ["stride", [1, 1]], "activation": "relu", "bias": 3.5, "bias_fixed": false, "time_constant": null, "time_constant_fixed": false}, {"name": "Mi12", "pattern": ["stride", [1, 1]], "activation": "relu", "bias": 3.5, "bias_fixed": false, "time_constant": null, "time_constant_fixed": false}, {"name": "Mi13", "pattern": ["stride", [1, 1]], "activation": "relu", "bias": 3.5, "bias_fixed": false, "time_constant": null, "time_constant_fixed": false}, {"name": "Mi14", "pattern": ["stride", [1, 1]], "activation": "relu", "bias": 3.5, "bias_fixed": false, "time_constant": null, "time_constant_fixed": false}, {"name": "Mi15", "pattern": ["stride", [1, 1]], "activation": "relu", "bias": 3.5, "bias_fixed": false, "time_constant": null, "time_constant_fixed": false}, {"name": "T1", "pattern": ["stride", [1, 1]], "activation": "relu", "bias": 3.5, "bias_fixed": false, "time_constant": null, "time_constant_fixed": false}, {"name": "T2", "pattern": ["stride", [1, 1]], "activation": "relu", "bias": 3.5, "bias_fixed": false, "time_constant": null, "time_constant_fixed": false}, {"name": "T2a", "pattern": ["stride", [1, 1]], "activation": "relu", "bias": 3.5, "bias_fixed": false, "time_constant": null, "time_constant_fixed": false}, {"name": "T3", "pattern": ["stride", [1, 1]], "activation": "relu", "bias": 3.5, "bias_fixed": false, "time_constant": null, "time_constant_fixed": false}, {"name": "T4a", "pattern": ["stride", [1, 1]], "activation": "relu", "bias": 3.5, "bias_fixed": false, "time_constant": null, "time_constant_fixed": false}, {"name": "T4b", "pattern": ["stride", [1, 1]], "activation": "relu", "bias": 3.5, "bias_fixed": false, "time_constant": null, "time_constant_fixed": false}, {"name": "T4c", "pattern": ["stride", [1, 1]], "activation": "relu", "bias": 3.5, "bias_fixed": false, "time_constant": null, "time_constant_fixed": false}, {"name": "T4d", "pattern": ["stride", [1, 1]], "activation": "relu", "bias": 3.5, "bias_fixed": false, "time_constant": null, "time_constant_fixed": false}, {"name": "T5a", "pattern": ["stride", [1, 1]], "activation": "relu", "bias": 3.5, "bias_fixed": false, "time_constant": null, "time_constant_fixed": false}, {"name": "T5b", "pattern": ["stride", [1, 1]], "activation": "relu", "bias": 3.5, "bias_fixed": false, "time_constant": null, "time_constant_fixed": false}, {"name": "T5c", "pattern": ["stride", [1, 1]], "activation": "relu", "bias": 3.5, "bias_fixed": false, "time_constant": null, "time_constant_fixed": false}, {"name": "T5d", "pattern": ["stride", [1, 1]], "activation": "relu", "bias": 3.5, "bias_fixed": false, "time_constant": null, "time_constant_fixed": false}, {"name": "Tm1", "pattern": ["stride", [1, 1]], "activation": "relu", "bias": 3.5, "bias_fixed": false, "time_constant": null, "time_constant_fixed": false}, {"name": "Tm2", "pattern": ["stride", [1, 1]], "activation": "relu", "bias": 3.5, "bias_fixed": false, "time_constant": null, "time_constant_fixed": false}, {"name": "Tm3", "pattern": ["stride", [1, 1]], "activation": "relu", "bias": 3.5, "bias_fixed": false, "time_constant": null, "time_constant_fixed": false}, {"name": "Tm4", "pattern": ["stride", [1, 1]], "activation": "relu", "bias": 3.5, "bias_fixed": false, "time_constant": null, "time_constant_fixed": false}, {"name": "Tm5Y", "pattern": ["stride", [1, 1]], "activation": "relu", "bias": 3.5, "bias_fixed": false, "time_constant": null, "time_constant_fixed": false}, {"name": "Tm5a", "pattern": ["stride", [1, 1]], "activation": "relu", "bias": 3.5, "bias_fixed": false, "time_constant": null, "time_constant_fixed": false}, {"name": "Tm5b", "pattern": ["stride", [1, 1]], "activation": "relu", "bias": 3.5, "bias_fixed": false, "time_constant": null, "time_constant_fixed": false}, {"name": "Tm5c", "pattern": ["stride", [1, 1]], "activation": "relu", "bias": 3.5, "bias_fixed": false, "time_constant": null, "time_constant_fixed": false}, {"name": "Tm9", "pattern": ["stride", [1, 1]], "activation": "relu", "bias": 3.5, "bias_fixed": false, "time_constant": null, "time_constant_fixed": false}, {"name": "Tm16", "pattern": ["stride", [1, 1]], "activation": "relu", "bias": 3.5, "bias_fixed": false, "time_constant": null, "time_constant_fixed": false}, {"name": "Tm20", "pattern": ["stride", [1, 1]], "activation": "relu", "bias": 3.5, "bias_fixed": false, "time_constant": null, "time_constant_fixed": false}, {"name": "Tm28", "pattern": ["stride", [1, 1]], "activation": "relu", "bias": 3.5, "bias_fixed": false, "time_constant": null, "time_constant_fixed": false}, {"name": "Tm30", "pattern": ["stride", [1, 1]], "activation": "relu", "bias": 3.5, "bias_fixed": false, "time_constant": null, "time_constant_fixed": false}, {"name": "TmY3", "pattern": ["stride", [1, 1]], "activation": "relu", "bias": 3.5, "bias_fixed": false, "time_constant": null, "time_constant_fixed": false}, {"name": "TmY4", "pattern": ["stride", [1, 1]], "activation": "relu", "bias": 3.5, "bias_fixed": false, "time_constant": null, "time_constant_fixed": false}, {"name": "TmY5a", "pattern": ["stride", [1, 1]], "activation": "relu", "bias": 3.5, "bias_fixed": false, "time_constant": null, "time_constant_fixed": false}, {"name": "TmY9", "pattern": ["stride", [1, 1]], "activation": "relu", "bias": 3.5, "bias_fixed": false, "time_constant": null, "time_constant_fixed": false}, {"name": "TmY10", "pattern": ["stride", [1, 1]], "activation": "relu", "bias": 3.5, "bias_fixed": false, "time_constant": null, "time_constant_fixed": false}, {"name": "TmY13", "pattern": ["stride", [1, 1]], "activation": "relu", "bias": 3.5, "bias_fixed": false, "time_constant": null, "time_constant_fixed": false}, {"name": "TmY14", "pattern": ["stride", [1, 1]], "activation": "relu", "bias": 3.5, "bias_fixed": false, "time_constant": null, "time_constant_fixed": false}, {"name": "TmY15", "pattern": ["stride", [1, 1]], "activation": "relu", "bias": 3.5, "bias_fixed": false, "time_constant": null, "time_constant_fixed": false}, {"name": "TmY18", "pattern": ["stride", [1, 1]], "activation": "relu", "bias": 3.5, "bias_fixed": false, "time_constant": null, "time_constant_fixed": false}], "edges": [{"src": "R1", "tar": "L1", "offsets": [[[0, 0], 40]], "alpha": -1, "alpha_fixed": true, "alpha_references": ["Hardie1989"], "time_constant": null, "time_constant_fixed": false, "lambda_mult": 5.859477042231124, "edge_type": "chem"}, {"src": "R1", "tar": "L2", "offsets": [[[0, 0], 46]], "alpha": -1, "alpha_fixed": true, "alpha_references": ["Hardie1989"], "time_constant": null, "time_constant_fixed": false, "lambda_mult": 5.859477042231124, "edge_type": "chem"}, {"src": "R1", "tar": "L3", "offsets": [[[0, 0], 11]], "alpha": -1, "alpha_fixed": true, "alpha_references": ["Hardie1989"], "time_constant": null, "time_constant_fixed": false, "lambda_mult": 5.859477042231124, "edge_type": "chem"}, {"src": "R1", "tar": "Am", "offsets": [[[0, 0], 36]], "alpha": -1, "alpha_fixed": true, "alpha_references": ["Hardie1989"], "time_constant": null, "time_constant_fixed": false, "lambda_mult": 5.859477042231124, "edge_type": "chem"}, {"src": "R1", "tar": "T1", "offsets": [[[0, 0], 2]], "alpha": -1, "alpha_fixed": true, "alpha_references": ["Hardie1989"], "time_constant": null, "time_constant_fixed": false, "lambda_mult": 5.859477042231124, "edge_type": "chem"}, {"src": "R2", "tar": "L1", "offsets": [[[0, 0], 43]], "alpha": -1, "alpha_fixed": true, "alpha_references": ["Hardie1989"], "time_constant": null, "time_constant_fixed": false, "lambda_mult": 5.859477042231124, "edge_type": "chem"}, {"src": "R2", "tar": "L2", "offsets": [[[0, 0], 45]], "alpha": -1, "alpha_fixed": true, "alpha_references": ["Hardie1989"], "time_constant": null, "time_constant_fixed": false, "lambda_mult": 5.859477042231124, "edge_type": "chem"}, {"src": "R2", "tar": "L3", "offsets": [[[0, 0], 10]], "alpha": -1, "alpha_fixed": true, "alpha_references": ["Hardie1989"], "time_constant": null, "time_constant_fixed": false, "lambda_mult": 5.859477042231124, "edge_type": "chem"}, {"src": "R2", "tar": "Am", "offsets": [[[0, 0], 39]], "alpha": -1, "alpha_fixed": true, "alpha_references": ["Hardie1989"], "time_constant": null, "time_constant_fixed": false, "lambda_mult": 5.859477042231124, "edge_type": "chem"}, {"src": "R2", "tar": "T1", "offsets": [[[0, 0], 2]], "alpha": -1, "alpha_fixed": true, "alpha_references": ["Hardie1989"], "time_constant": null, "time_constant_fixed": false, "lambda_mult": 5.859477042231124, "edge_type": "chem"}, {"src": "R3", "tar": "L1", "offsets": [[[0, 0], 37]], "alpha": -1, "alpha_fixed": true, "alpha_references": ["Hardie1989"], "time_constant": null, "time_constant_fixed": false, "lambda_mult": 5.859477042231124, "edge_type": "chem"}, {"src": "R3", "tar": "L2", "offsets": [[[0, 0], 39]], "alpha": -1, "alpha_fixed": true, "alpha_references": ["Hardie1989"], "time_constant": null, "time_constant_fixed": false, "lambda_mult": 5.859477042231124, "edge_type": "chem"}, {"src": "R3", "tar": "L3", "offsets": [[[0, 0], 4]], "alpha": -1, "alpha_fixed": true, "alpha_references": ["Hardie1989"], "time_constant": null, "time_constant_fixed": false, "lambda_mult": 5.859477042231124, "edge_type": "chem"}, {"src": "R3", "tar": "Am", "offsets": [[[0, 0], 40]], "alpha": -1, "alpha_fixed": true, "alpha_references": ["Hardie1989"], "time_constant": null, "time_constant_fixed": false, "lambda_mult": 5.859477042231124, "edge_type": "chem"}, {"src": "R3", "tar": "T1", "offsets": [[[0, 0], 2]], "alpha": -1, "alpha_fixed": true, "alpha_references": ["Hardie1989"], "time_constant": null, "time_constant_fixed": false, "lambda_mult": 5.859477042231124, "edge_type": "chem"}, {"src": "R4", "tar": "L1", "offsets": [[[0, 0], 38]], "alpha": -1, "alpha_fixed": true, "alpha_references": ["Hardie1989"], "time_constant": null, "time_constant_fixed": false, "lambda_mult": 5.859477042231124, "edge_type": "chem"}, {"src": "R4", "tar": "L2", "offsets": [[[0, 0], 41]], "alpha": -1, "alpha_fixed": true, "alpha_references": ["Hardie1989"], "time_constant": null, "time_constant_fixed": false, "lambda_mult": 5.859477042231124, "edge_type": "chem"}, {"src": "R4", "tar": "L3", "offsets": [[[0, 0], 8]], "alpha": -1, "alpha_fixed": true, "alpha_references": ["Hardie1989"], "time_constant": null, "time_constant_fixed": false, "lambda_mult": 5.859477042231124, "edge_type": "chem"}, {"src": "R4", "tar": "Am", "offsets": [[[0, 0], 37]], "alpha": -1, "alpha_fixed": true, "alpha_references": ["Hardie1989"], "time_constant": null, "time_constant_fixed": false, "lambda_mult": 5.859477042231124, "edge_type": "chem"}, {"src": "R4", "tar": "T1", "offsets": [[[0, 0], 2]], "alpha": -1, "alpha_fixed": true, "alpha_references": ["Hardie1989"], "time_constant": null, "time_constant_fixed": false, "lambda_mult": 5.859477042231124, "edge_type": "chem"}, {"src": "R5", "tar": "L1", "offsets": [[[0, 0], 38]], "alpha": -1, "alpha_fixed": true, "alpha_references": ["Hardie1989"], "time_constant": null, "time_constant_fixed": false, "lambda_mult": 5.859477042231124, "edge_type": "chem"}, {"src": "R5", "tar": "L2", "offsets": [[[0, 0], 39]], "alpha": -1, "alpha_fixed": true, "alpha_references": ["Hardie1989"], "time_constant": null, "time_constant_fixed": false, "lambda_mult": 5.859477042231124, "edge_type": "chem"}, {"src": "R5", "tar": "L3", "offsets": [[[0, 0], 6]], "alpha": -1, "alpha_fixed": true, "alpha_references": ["Hardie1989"], "time_constant": null, "time_constant_fixed": false, "lambda_mult": 5.859477042231124, "edge_type": "chem"}, {"src": "R5", "tar": "Am", "offsets": [[[0, 0], 35]], "alpha": -1, "alpha_fixed": true, "alpha_references": ["Hardie1989"], "time_constant": null, "time_constant_fixed": false, "lambda_mult": 5.859477042231124, "edge_type": "chem"}, {"src": "R5", "tar": "T1", "offsets": [[[0, 0], 2]], "alpha": -1, "alpha_fixed": true, "alpha_references": ["Hardie1989"], "time_constant": null, "time_constant_fixed": false, "lambda_mult": 5.859477042231124, "edge_type": "chem"}, {"src": "R6", "tar": "L1", "offsets": [[[0, 0], 45]], "alpha": -1, "alpha_fixed": true, "alpha_references": ["Hardie1989"], "time_constant": null, "time_constant_fixed": false, "lambda_mult": 5.859477042231124, "edge_type": "chem"}, {"src": "R6", "tar": "L2", "offsets": [[[0, 0], 47]], "alpha": -1, "alpha_fixed": true, "alpha_references": ["Hardie1989"], "time_constant": null, "time_constant_fixed": false, "lambda_mult": 5.859477042231124, "edge_type": "chem"}, {"src": "R6", "tar": "L3", "offsets": [[[0, 0], 12]], "alpha": -1, "alpha_fixed": true, "alpha_references": ["Hardie1989"], "time_constant": null, "time_constant_fixed": false, "lambda_mult": 5.859477042231124, "edge_type": "chem"}, {"src": "R6", "tar": "Am", "offsets": [[[0, 0], 40]], "alpha": -1, "alpha_fixed": true, "alpha_references": ["Hardie1989"], "time_constant": null, "time_constant_fixed": false, "lambda_mult": 5.859477042231124, "edge_type": "chem"}, {"src": "R6", "tar": "T1", "offsets": [[[0, 0], 2]], "alpha": -1, "alpha_fixed": true, "alpha_references": ["Hardie1989"], "time_constant": null, "time_constant_fixed": false, "lambda_mult": 5.859477042231124, "edge_type": "chem"}, {"src": "R7", "tar": "R8", "offsets": [[[0, 0], 1.3]], "alpha": -1, "alpha_fixed": true, "alpha_references": ["Hardie1989"], "time_constant": null, "time_constant_fixed": false, "lambda_mult": 21.272727272727273, "edge_type": "chem"}, {"src": "R7", "tar": "Mi9", "offsets": [[[0, 0], 1.5833333333333333]], "alpha": -1, "alpha_fixed": true, "alpha_references": ["Hardie1989"], "time_constant": null, "time_constant_fixed": false, "lambda_mult": 25.117201006636204, "edge_type": "chem"}, {"src": "R7", "tar": "Mi15", "offsets": [[[0, 0], 1.25]], "alpha": -1, "alpha_fixed": true, "alpha_references": ["Hardie1989"], "time_constant": null, "time_constant_fixed": false, "lambda_mult": 3.5776116803699054, "edge_type": "chem"}, {"src": "R7", "tar": "Tm5a", "offsets": [[[0, 0], 12.571428571428571]], "alpha": -1, "alpha_fixed": true, "alpha_references": ["Hardie1989"], "time_constant": null, "time_constant_fixed": false, "lambda_mult": 3.0658583576954013, "edge_type": "chem"}, {"src": "R7", "tar": "Tm5b", "offsets": [[[-1, 1], 1.6666666666666667], [[0, -1], 2.1666666666666665], [[1, -1], 1], [[0, 0], 7.75]], "alpha": -1, "alpha_fixed": true, "alpha_references": ["Hardie1989"], "time_constant": null, "time_constant_fixed": false, "lambda_mult": 2.26431741431547, "edge_type": "chem"}, {"src": "R8", "tar": "R7", "offsets": [[[0, 0], 18.3]], "alpha": -1, "alpha_fixed": true, "alpha_references": ["Hardie1989"], "time_constant": null, "time_constant_fixed": false, "lambda_mult": 32.61386138613861, "edge_type": "chem"}, {"src": "R8", "tar": "L1", "offsets": [[[0, 0], 5.1]], "alpha": -1, "alpha_fixed": true, "alpha_references": ["Hardie1989"], "time_constant": null, "time_constant_fixed": false, "lambda_mult": 34.63380430042671, "edge_type": "chem"}, {"src": "R8", "tar": "L3", "offsets": [[[0, 0], 1.3]], "alpha": -1, "alpha_fixed": true, "alpha_references": ["Hardie1989"], "time_constant": null, "time_constant_fixed": false, "lambda_mult": 20.935090358027, "edge_type": "chem"}, {"src": "R8", "tar": "Mi1", "offsets": [[[0, 0], 11.4]], "alpha": 1, "alpha_fixed": true, "alpha_references": ["NernPC2018"], "time_constant": null, "time_constant_fixed": false, "lambda_mult": 37.09126844854394, "edge_type": "chem"}, {"src": "R8", "tar": "Mi4", "offsets": [[[0, 0], 16.3]], "alpha": 1, "alpha_fixed": true, "alpha_references": ["NernPC2018"], "time_constant": null, "time_constant_fixed": false, "lambda_mult": 6.574690523807889, "edge_type": "chem"}, {"src": "R8", "tar": "Mi9", "offsets": [[[0, 0], 2.6]], "alpha": 1, "alpha_fixed": true, "alpha_references": ["NernPC2018"], "time_constant": null, "time_constant_fixed": false, "lambda_mult": 6.9026532178099815, "edge_type": "chem"}, {"src": "R8", "tar": "Mi15", "offsets": [[[0, -1], 1.5], [[1, -1], 3], [[0, 0], 8]], "alpha": 1, "alpha_fixed": true, "alpha_references": ["NernPC2018"], "time_constant": null, "time_constant_fixed": false, "lambda_mult": 2.1980392936095727, "edge_type": "chem"}, {"src": "R8", "tar": "Tm5c", "offsets": [[[0, 1], 1.3333333333333333], [[0, 0], 7]], "alpha": -1, "alpha_fixed": true, "alpha_references": ["Hardie1989"], "time_constant": null, "time_constant_fixed": false, "lambda_mult": 1.0765486267101276, "edge_type": "chem"}, {"src": "R8", "tar": "Tm20", "offsets": [[[0, 0], 12.777777777777779]], "alpha": -1, "alpha_fixed": true, "alpha_references": ["Hardie1989"], "time_constant": null, "time_constant_fixed": false, "lambda_mult": 24.40514726928101, "edge_type": "chem"}, {"src": "L1", "tar": "L5", "offsets": [[[0, 0], 88.76923076923077]], "alpha": -1, "alpha_fixed": true, "alpha_references": ["NernPC2018"], "time_constant": null, "time_constant_fixed": false, "lambda_mult": 2.592770827180034, "edge_type": "chem"}, {"src": "L1", "tar": "Lawf2", "offsets": [[[0, 1], 5], [[-1, 1], 5], [[0, 0], 5], [[-2, 1], 5], [[-1, 0], 5], [[-2, 0], 5], [[-1, 2], 5], [[-2, 2], 5], [[2, -1], 5], [[2, -2], 5], [[2, 0], 5], [[1, 1], 5], [[1, -2], 5], [[0, -2], 5], [[-1, -1], 5], [[0, -1], 5], [[1, 0], 5], [[1, -1], 5], [[0, 2], 5]], "alpha": -1, "alpha_fixed": true, "alpha_references": ["NernPC2018"], "time_constant": null, "time_constant_fixed": false, "lambda_mult": 5.859477042231124, "edge_type": "chem"}, {"src": "L1", "tar": "C2", "offsets": [[[0, 0], 41.27272727272727]], "alpha": -1, "alpha_fixed": true, "alpha_references": ["NernPC2018"], "time_constant": null, "time_constant_fixed": false, "lambda_mult": 4.302136850491915, "edge_type": "chem"}, {"src": "L1", "tar": "C3", "offsets": [[[0, 0], 73.875]], "alpha": -1, "alpha_fixed": true, "alpha_references": ["NernPC2018"], "time_constant": null, "time_constant_fixed": false, "lambda_mult": 34.86288181086995, "edge_type": "chem"}, {"src": "L1", "tar": "Mi1", "offsets": [[[0, 0], 136.28571428571428]], "alpha": -1, "alpha_fixed": true, "alpha_references": ["NernPC2018"], "time_constant": null, "time_constant_fixed": false, "lambda_mult": 11.82767250901305, "edge_type": "chem"}, {"src": "L1", "tar": "Tm3", "offsets": [[[-1, 0], 4.375], [[0, 1], 11.571428571428571], [[-1, 1], 13.214285714285714], [[-1, -1], 1.125], [[-1, 2], 2.909090909090909], [[1, 0], 4.916666666666667], [[0, -1], 5.076923076923077], [[0, 2], 1.1111111111111112], [[1, -2], 2.5555555555555554], [[1, -1], 4.333333333333333], [[0, 0], 11.4]], "alpha": -1, "alpha_fixed": true, "alpha_references": ["NernPC2018"], "time_constant": null, "time_constant_fixed": false, "lambda_mult": 1.1892101173818506, "edge_type": "chem"}, {"src": "L2", "tar": "R1", "offsets": [[[0, 0], 1]], "alpha": 1, "alpha_fixed": true, "alpha_references": ["NernPC2018"], "time_constant": null, "time_constant_fixed": false, "lambda_mult": 5.859477042231124, "edge_type": "chem"}, {"src": "L2", "tar": "R2", "offsets": [[[0, 0], 2]], "alpha": 1, "alpha_fixed": true, "alpha_references": ["NernPC2018"], "time_constant": null, "time_constant_fixed": false, "lambda_mult": 5.859477042231124, "edge_type": "chem"}, {"src": "L2", "tar": "L1", "offsets": [[[0, 0], 3]], "alpha": 1, "alpha_fixed": true, "alpha_references": ["NernPC2018"], "time_constant": null, "time_constant_fixed": false, "lambda_mult": 5.859477042231124, "edge_type": "chem"}, {"src": "L2", "tar": "L4", "offsets": [[[0, 0], 5], [[-1, 1], 5], [[0, 1], 3]], "alpha": 1, "alpha_fixed": true, "alpha_references": ["NernPC2018"], "time_constant": null, "time_constant_fixed": false, "lambda_mult": 5.859477042231124, "edge_type": "chem"}, {"src": "L2", "tar": "L5", "offsets": [[[0, 0], 43]], "alpha": 1, "alpha_fixed": true, "alpha_references": ["NernPC2018"], "time_constant": null, "time_constant_fixed": false, "lambda_mult": 7.434847751855453, "edge_type": "chem"}, {"src": "L2", "tar": "Lawf2", "offsets": [[[0, 1], 5], [[-1, 1], 5], [[0, 0], 5], [[-2, 1], 5], [[-1, 0], 5], [[-2, 0], 5], [[-1, 2], 5], [[-2, 2], 5], [[2, -1], 5], [[2, -2], 5], [[2, 0], 5], [[1, 1], 5], [[1, -2], 5], [[0, -2], 5], [[-1, -1], 5], [[0, -1], 5], [[1, 0], 5], [[1, -1], 5], [[0, 2], 5]], "alpha": 1, "alpha_fixed": true, "alpha_references": ["NernPC2018"], "time_constant": null, "time_constant_fixed": false, "lambda_mult": 5.859477042231124, "edge_type": "chem"}, {"src": "L2", "tar": "C3", "offsets": [[[0, 0], 4.875]], "alpha": 1, "alpha_fixed": true, "alpha_references": ["NernPC2018"], "time_constant": null, "time_constant_fixed": false, "lambda_mult": 5.425474985324995, "edge_type": "chem"}, {"src": "L2", "tar": "Mi1", "offsets": [[[0, 0], 1.5714285714285714]], "alpha": 1, "alpha_fixed": true, "alpha_references": ["NernPC2018"], "time_constant": null, "time_constant_fixed": false, "lambda_mult": 44.94563111246254, "edge_type": "chem"}, {"src": "L2", "tar": "Mi4", "offsets": [[[0, 0], 4.571428571428571]], "alpha": 1, "alpha_fixed": true, "alpha_references": ["NernPC2018"], "time_constant": null, "time_constant_fixed": false, "lambda_mult": 4.181223070219746, "edge_type": "chem"}, {"src": "L2", "tar": "Mi9", "offsets": [[[0, 0], 1]], "alpha": 1, "alpha_fixed": true, "alpha_references": ["NernPC2018"], "time_constant": null, "time_constant_fixed": false, "lambda_mult": 32.33709170596515, "edge_type": "chem"}, {"src": "L2", "tar": "T1", "offsets": [[[0, 0], 139.6]], "alpha": 1, "alpha_fixed": true, "alpha_references": ["NernPC2018"], "time_constant": null, "time_constant_fixed": false, "lambda_mult": 45.80596071917709, "edge_type": "chem"}, {"src": "L2", "tar": "Tm1", "offsets": [[[0, 0], 144.0909090909091]], "alpha": 1, "alpha_fixed": true, "alpha_references": ["NernPC2018"], "time_constant": null, "time_constant_fixed": false, "lambda_mult": 61.46393447834402, "edge_type": "chem"}, {"src": "L2", "tar": "Tm2", "offsets": [[[0, 0], 123.16666666666667]], "alpha": 1, "alpha_fixed": true, "alpha_references": ["NernPC2018"], "time_constant": null, "time_constant_fixed": false, "lambda_mult": 12.591385514805852, "edge_type": "chem"}, {"src": "L2", "tar": "Tm4", "offsets": [[[-1, 0], 3.5714285714285716], [[0, 1], 21.5], [[-1, 1], 24.77777777777778], [[-1, 2], 11.333333333333334], [[1, 0], 2.6666666666666665], [[0, 2], 1.625], [[0, 0], 8.444444444444445]], "alpha": 1, "alpha_fixed": true, "alpha_references": ["NernPC2018"], "time_constant": null, "time_constant_fixed": false, "lambda_mult": 2.003128504724855, "edge_type": "chem"}, {"src": "L2", "tar": "Tm20", "offsets": [[[0, 0], 10]], "alpha": 1, "alpha_fixed": true, "alpha_references": ["NernPC2018"], "time_constant": null, "time_constant_fixed": false, "lambda_mult": 22.177141679644365, "edge_type": "chem"}, {"src": "L2", "tar": "TmY3", "offsets": [[[-1, 1], 3.6], [[1, 0], 1], [[0, -1], 1.5], [[0, 0], 3.3333333333333335]], "alpha": 1, "alpha_fixed": true, "alpha_references": ["NernPC2018"], "time_constant": null, "time_constant_fixed": false, "lambda_mult": 2.110650539123765, "edge_type": "chem"}, {"src": "L3", "tar": "Lawf1", "offsets": [[[1, 1], 1]], "alpha": 1, "alpha_fixed": true, "alpha_references": ["NernPC2018"], "time_constant": null, "time_constant_fixed": false, "lambda_mult": 1.1511236514437997, "edge_type": "chem"}, {"src": "L3", "tar": "C3", "offsets": [[[0, 0], 4.363636363636363]], "alpha": 1, "alpha_fixed": true, "alpha_references": ["NernPC2018"], "time_constant": null, "time_constant_fixed": false, "lambda_mult": 38.29462202945821, "edge_type": "chem"}, {"src": "L3", "tar": "Mi1", "offsets": [[[0, 0], 14.142857142857142]], "alpha": 1, "alpha_fixed": true, "alpha_references": ["NernPC2018"], "time_constant": null, "time_constant_fixed": false, "lambda_mult": 38.222944633276555, "edge_type": "chem"}, {"src": "L3", "tar": "Mi2", "offsets": [[[1, 0], 1.25], [[0, -1], 2.6], [[0, 0], 3.3333333333333335]], "alpha": 1, "alpha_fixed": true, "alpha_references": ["NernPC2018"], "time_constant": null, "time_constant_fixed": false, "lambda_mult": 2.0384864613732856, "edge_type": "chem"}, {"src": "L3", "tar": "Mi9", "offsets": [[[0, 0], 36.714285714285715]], "alpha": 1, "alpha_fixed": true, "alpha_references": ["NernPC2018"], "time_constant": null, "time_constant_fixed": false, "lambda_mult": 3.4667080961379835, "edge_type": "chem"}, {"src": "L3", "tar": "Mi13", "offsets": [[[0, 1], 1], [[0, 0], 1.1428571428571428]], "alpha": 1, "alpha_fixed": true, "alpha_references": ["NernPC2018"], "time_constant": null, "time_constant_fixed": false, "lambda_mult": 2.7610361372349157, "edge_type": "chem"}, {"src": "L3", "tar": "Mi15", "offsets": [[[0, -1], 1.1428571428571428], [[0, 0], 1.75]], "alpha": 1, "alpha_fixed": true, "alpha_references": ["NernPC2018"], "time_constant": null, "time_constant_fixed": false, "lambda_mult": 3.7450477494348617, "edge_type": "chem"}, {"src": "L3", "tar": "Tm3", "offsets": [[[0, 0], 1.2666666666666666]], "alpha": 1, "alpha_fixed": true, "alpha_references": ["NernPC2018"], "time_constant": null, "time_constant_fixed": false, "lambda_mult": 2.459837745605825, "edge_type": "chem"}, {"src": "L3", "tar": "Tm5Y", "offsets": [[[0, -1], 1.2857142857142858], [[0, 0], 1.125]], "alpha": 1, "alpha_fixed": true, "alpha_references": ["NernPC2018"], "time_constant": null, "time_constant_fixed": false, "lambda_mult": 5.626343228361033, "edge_type": "chem"}, {"src": "L3", "tar": "Tm5a", "offsets": [[[0, 0], 1.1666666666666667]], "alpha": 1, "alpha_fixed": true, "alpha_references": ["NernPC2018"], "time_constant": null, "time_constant_fixed": false, "lambda_mult": 2.2634125522775035, "edge_type": "chem"}, {"src": "L3", "tar": "Tm5c", "offsets": [[[-1, 0], 2.5], [[0, 1], 9], [[-1, 1], 3], [[0, -1], 2.6666666666666665], [[0, 0], 21.5]], "alpha": 1, "alpha_fixed": true, "alpha_references": ["NernPC2018"], "time_constant": null, "time_constant_fixed": false, "lambda_mult": 1.3747401393825174, "edge_type": "chem"}, {"src": "L3", "tar": "Tm9", "offsets": [[[0, 0], 24]], "alpha": 1, "alpha_fixed": true, "alpha_references": ["NernPC2018"], "time_constant": null, "time_constant_fixed": false, "lambda_mult": 4.392037595768652, "edge_type": "chem"}, {"src": "L3", "tar": "Tm20", "offsets": [[[0, 0], 20.3]], "alpha": 1, "alpha_fixed": true, "alpha_references": ["NernPC2018"], "time_constant": null, "time_constant_fixed": false, "lambda_mult": 2.3709935787379846, "edge_type": "chem"}, {"src": "L3", "tar": "Tm28", "offsets": [[[-1, 0], 1.2], [[1, 0], 1.4], [[0, 0], 3]], "alpha": 1, "alpha_fixed": true, "alpha_references": ["NernPC2018"], "time_constant": null, "time_constant_fixed": false, "lambda_mult": 2.5474028494398695, "edge_type": "chem"}, {"src": "L3", "tar": "TmY9", "offsets": [[[0, 0], 1.3333333333333333]], "alpha": 1, "alpha_fixed": true, "alpha_references": ["NernPC2018"], "time_constant": null, "time_constant_fixed": false, "lambda_mult": 3.318918252332967, "edge_type": "chem"}, {"src": "L3", "tar": "TmY10", "offsets": [[[0, 1], 1.75], [[-1, 1], 1], [[1, 0], 1.75], [[0, -1], 2.75], [[1, -1], 5.666666666666667], [[0, 0], 7.25]], "alpha": 1, "alpha_fixed": true, "alpha_references": ["NernPC2018"], "time_constant": null, "time_constant_fixed": false, "lambda_mult": 1.3138167772570006, "edge_type": "chem"}, {"src": "L4", "tar": "R1", "offsets": [[[1, -1], 1], [[0, -1], 1]], "alpha": 1, "alpha_fixed": false, "alpha_references": [], "time_constant": null, "time_constant_fixed": false, "lambda_mult": 5.859477042231124, "edge_type": "chem"}, {"src": "L4", "tar": "R2", "offsets": [[[0, -1], 1]], "alpha": 1, "alpha_fixed": false, "alpha_references": [], "time_constant": null, "time_constant_fixed": false, "lambda_mult": 5.859477042231124, "edge_type": "chem"}, {"src": "L4", "tar": "R3", "offsets": [[[1, -1], 2], [[0, -1], 2]], "alpha": 1, "alpha_fixed": false, "alpha_references": [], "time_constant": null, "time_constant_fixed": false, "lambda_mult": 5.859477042231124, "edge_type": "chem"}, {"src": "L4", "tar": "R4", "offsets": [[[1, -1], 1], [[0, -1], 1]], "alpha": 1, "alpha_fixed": false, "alpha_references": [], "time_constant": null, "time_constant_fixed": false, "lambda_mult": 5.859477042231124, "edge_type": "chem"}, {"src": "L4", "tar": "R5", "offsets": [[[0, 0], 1], [[0, -1], 3]], "alpha": 1, "alpha_fixed": false, "alpha_references": [], "time_constant": null, "time_constant_fixed": false, "lambda_mult": 5.859477042231124, "edge_type": "chem"}, {"src": "L4", "tar": "R6", "offsets": [[[1, -1], 2], [[0, -1], 2]], "alpha": 1, "alpha_fixed": false, "alpha_references": [], "time_constant": null, "time_constant_fixed": false, "lambda_mult": 5.859477042231124, "edge_type": "chem"}, {"src": "L4", "tar": "L2", "offsets": [[[0, 0], 4], [[1, -1], 6], [[0, -1], 5]], "alpha": 1, "alpha_fixed": false, "alpha_references": [], "time_constant": null, "time_constant_fixed": false, "lambda_mult": 5.859477042231124, "edge_type": "chem"}, {"src": "L4", "tar": "L3", "offsets": [[[1, -1], 1], [[0, -1], 1]], "alpha": 1, "alpha_fixed": false, "alpha_references": [], "time_constant": null, "time_constant_fixed": false, "lambda_mult": 5.859477042231124, "edge_type": "chem"}, {"src": "L4", "tar": "L4", "offsets": [[[1, -1], 2], [[0, -1], 3], [[-1, 0], 1], [[1, 0], 3]], "alpha": 1, "alpha_fixed": false, "alpha_references": [], "time_constant": null, "time_constant_fixed": false, "lambda_mult": 5.859477042231124, "edge_type": "chem"}, {"src": "L4", "tar": "L5", "offsets": [[[0, 0], 2], [[1, -1], 3], [[0, -1], 2]], "alpha": 1, "alpha_fixed": false, "alpha_references": [], "time_constant": null, "time_constant_fixed": false, "lambda_mult": 5.859477042231124, "edge_type": "chem"}, {"src": "L4", "tar": "Am", "offsets": [[[0, 0], 1], [[1, -1], 1], [[0, -1], 1]], "alpha": 1, "alpha_fixed": false, "alpha_references": [], "time_constant": null, "time_constant_fixed": false, "lambda_mult": 5.859477042231124, "edge_type": "chem"}, {"src": "L4", "tar": "Mi9", "offsets": [[[0, -1], 1.2222222222222223], [[1, -1], 1.2]], "alpha": 1, "alpha_fixed": false, "alpha_references": [], "time_constant": null, "time_constant_fixed": false, "lambda_mult": 6.62961939495428, "edge_type": "chem"}, {"src": "L4", "tar": "T2", "offsets": [[[-1, 0], 1.8333333333333333], [[0, 0], 6.9]], "alpha": 1, "alpha_fixed": false, "alpha_references": [], "time_constant": null, "time_constant_fixed": false, "lambda_mult": 1.816378517390875, "edge_type": "chem"}, {"src": "L4", "tar": "Tm2", "offsets": [[[0, -1], 12.1], [[1, -1], 6.888888888888889], [[0, 0], 5.8]], "alpha": 1, "alpha_fixed": false, "alpha_references": [], "time_constant": null, "time_constant_fixed": false, "lambda_mult": 5.641215494498131, "edge_type": "chem"}, {"src": "L4", "tar": "Tm4", "offsets": [[[-1, 0], 1.125], [[0, 1], 1], [[-1, 1], 2.3333333333333335], [[1, 0], 1.6666666666666667], [[1, -1], 1], [[0, 0], 6.5]], "alpha": 1, "alpha_fixed": false, "alpha_references": [], "time_constant": null, "time_constant_fixed": false, "lambda_mult": 2.2467902981103935, "edge_type": "chem"}, {"src": "L4", "tar": "Tm9", "offsets": [[[0, -1], 1.3333333333333333]], "alpha": 1, "alpha_fixed": false, "alpha_references": [], "time_constant": null, "time_constant_fixed": false, "lambda_mult": 3.396945773790911, "edge_type": "chem"}, {"src": "L4", "tar": "TmY3", "offsets": [[[-1, 0], 8], [[-1, 1], 1.5], [[1, 0], 1.6666666666666667], [[0, -1], 7.714285714285714], [[1, -2], 6.25], [[1, -1], 4.8], [[0, 0], 6.333333333333333]], "alpha": 1, "alpha_fixed": false, "alpha_references": [], "time_constant": null, "time_constant_fixed": false, "lambda_mult": 1.6697778149519982, "edge_type": "chem"}, {"src": "L4", "tar": "TmY13", "offsets": [[[0, -1], 1]], "alpha": 1, "alpha_fixed": false, "alpha_references": [], "time_constant": null, "time_constant_fixed": false, "lambda_mult": 2.82842712474619, "edge_type": "chem"}, {"src": "L5", "tar": "L1", "offsets": [[[0, 0], 22.384615384615383]], "alpha": 1, "alpha_fixed": false, "alpha_references": [], "time_constant": null, "time_constant_fixed": false, "lambda_mult": 5.26522838831772, "edge_type": "chem"}, {"src": "L5", "tar": "L2", "offsets": [[[0, 0], 4.666666666666667]], "alpha": 1, "alpha_fixed": false, "alpha_references": [], "time_constant": null, "time_constant_fixed": false, "lambda_mult": 7.320514378361737, "edge_type": "chem"}, {"src": "L5", "tar": "L5", "offsets": [[[0, 1], 1]], "alpha": 1, "alpha_fixed": false, "alpha_references": [], "time_constant": null, "time_constant_fixed": false, "lambda_mult": 2.101063500089593, "edge_type": "chem"}, {"src": "L5", "tar": "C2", "offsets": [[[1, 1], 1.5], [[0, 1], 8.875], [[-1, 1], 2.875], [[-1, 2], 2.5], [[1, 0], 5.666666666666667], [[0, -1], 1.9], [[1, -2], 1.5], [[1, -1], 3.8333333333333335], [[0, 0], 8.272727272727273]], "alpha": 1, "alpha_fixed": false, "alpha_references": [], "time_constant": null, "time_constant_fixed": false, "lambda_mult": 1.490638522565752, "edge_type": "chem"}, {"src": "L5", "tar": "C3", "offsets": [[[0, 0], 7.5]], "alpha": 1, "alpha_fixed": false, "alpha_references": [], "time_constant": null, "time_constant_fixed": false, "lambda_mult": 1.8186644399933165, "edge_type": "chem"}, {"src": "L5", "tar": "Mi1", "offsets": [[[-1, 0], 1.5], [[-1, 1], 1], [[0, 0], 28.076923076923077]], "alpha": 1, "alpha_fixed": false, "alpha_references": [], "time_constant": null, "time_constant_fixed": false, "lambda_mult": 2.9493287620323922, "edge_type": "chem"}, {"src": "L5", "tar": "Mi2", "offsets": [[[0, 0], 1.6666666666666667]], "alpha": 1, "alpha_fixed": false, "alpha_references": [], "time_constant": null, "time_constant_fixed": false, "lambda_mult": 1.6440366453941884, "edge_type": "chem"}, {"src": "L5", "tar": "Mi4", "offsets": [[[-1, 0], 2.5714285714285716], [[0, 1], 5.125], [[-1, 1], 3.4285714285714284], [[0, -1], 1.6363636363636365], [[1, -1], 1.25], [[0, 0], 14.333333333333334]], "alpha": 1, "alpha_fixed": false, "alpha_references": [], "time_constant": null, "time_constant_fixed": false, "lambda_mult": 3.5123521274331524, "edge_type": "chem"}, {"src": "L5", "tar": "Mi15", "offsets": [[[1, 0], 1]], "alpha": 1, "alpha_fixed": false, "alpha_references": [], "time_constant": null, "time_constant_fixed": false, "lambda_mult": 1.6598686926570894, "edge_type": "chem"}, {"src": "L5", "tar": "T1", "offsets": [[[0, 0], 1]], "alpha": 1, "alpha_fixed": false, "alpha_references": [], "time_constant": null, "time_constant_fixed": false, "lambda_mult": 18.614510468986285, "edge_type": "chem"}, {"src": "L5", "tar": "T2", "offsets": [[[0, 1], 11.88888888888889], [[-1, 1], 15.5], [[-1, 2], 2.5], [[0, 0], 8.833333333333334]], "alpha": 1, "alpha_fixed": false, "alpha_references": [], "time_constant": null, "time_constant_fixed": false, "lambda_mult": 4.759003897163803, "edge_type": "chem"}, {"src": "L5", "tar": "Tm3", "offsets": [[[-1, 0], 3.909090909090909], [[0, 1], 6.7272727272727275], [[-1, 1], 10.3], [[-1, -1], 1.25], [[-1, 2], 6.142857142857143], [[1, 0], 2.3636363636363638], [[0, -1], 2.0714285714285716], [[0, 2], 1.6666666666666667], [[1, -1], 1.2307692307692308], [[0, 0], 7.785714285714286]], "alpha": 1, "alpha_fixed": false, "alpha_references": [], "time_constant": null, "time_constant_fixed": false, "lambda_mult": 1.1581724986259827, "edge_type": "chem"}, {"src": "L5", "tar": "Tm20", "offsets": [[[-1, 1], 1], [[0, 0], 1.8181818181818181]], "alpha": 1, "alpha_fixed": false, "alpha_references": [], "time_constant": null, "time_constant_fixed": false, "lambda_mult": 4.256096247384443, "edge_type": "chem"}, {"src": "L5", "tar": "TmY3", "offsets": [[[-1, 0], 6.666666666666667], [[0, 1], 4.6], [[-1, 1], 7.4], [[-1, 2], 1], [[1, 0], 5.25], [[0, -1], 2.875], [[1, -1], 3.8], [[0, 0], 10.857142857142858]], "alpha": 1, "alpha_fixed": false, "alpha_references": [], "time_constant": null, "time_constant_fixed": false, "lambda_mult": 1.9521807546609808, "edge_type": "chem"}, {"src": "L5", "tar": "TmY13", "offsets": [[[-1, 0], 1.6666666666666667]], "alpha": 1, "alpha_fixed": false, "alpha_references": [], "time_constant": null, "time_constant_fixed": false, "lambda_mult": 1.6568542494923804, "edge_type": "chem"}, {"src": "L5", "tar": "TmY14", "offsets": [[[0, 1], 1.2], [[-1, 1], 2.3333333333333335], [[0, 0], 2.8]], "alpha": 1, "alpha_fixed": false, "alpha_references": [], "time_constant": null, "time_constant_fixed": false, "lambda_mult": 2.1844197651697597, "edge_type": "chem"}, {"src": "L5", "tar": "TmY18", "offsets": [[[0, 1], 1.5714285714285714], [[-1, 1], 1.1666666666666667]], "alpha": 1, "alpha_fixed": false, "alpha_references": [], "time_constant": null, "time_constant_fixed": false, "lambda_mult": 2.419057465984466, "edge_type": "chem"}, {"src": "Lawf1", "tar": "Lawf1", "offsets": [[[1, 0], 1]], "alpha": 1, "alpha_fixed": false, "alpha_references": [], "time_constant": null, "time_constant_fixed": false, "lambda_mult": 1.4349216369352618, "edge_type": "chem"}, {"src": "Lawf1", "tar": "Tm3", "offsets": [[[1, 0], 1.1], [[0, 2], 1.3333333333333333]], "alpha": 1, "alpha_fixed": false, "alpha_references": [], "time_constant": null, "time_constant_fixed": false, "lambda_mult": 0.7741750001002972, "edge_type": "chem"}, {"src": "Lawf2", "tar": "L3", "offsets": [[[-3, -1], 1.9090909090909092], [[-2, -1], 1.9090909090909092], [[-1, -1], 1.9090909090909092], [[0, -1], 1.9090909090909092], [[1, -1], 1.9090909090909092], [[2, -1], 1.9090909090909092], [[3, -1], 1.9090909090909092], [[4, -1], 1.9090909090909092], [[-4, 0], 1.9090909090909092], [[-3, 0], 1.9090909090909092], [[-2, 0], 1.9090909090909092], [[-1, 0], 1.9090909090909092], [[0, 0], 1.9090909090909092], [[1, 0], 1.9090909090909092], [[2, 0], 1.9090909090909092], [[3, 0], 1.9090909090909092], [[4, 0], 1.9090909090909092], [[-4, 1], 1.9090909090909092], [[-3, 1], 1.9090909090909092], [[-2, 1], 1.9090909090909092], [[-1, 1], 1.9090909090909092], [[0, 1], 1.9090909090909092], [[1, 1], 1.9090909090909092], [[2, 1], 1.9090909090909092], [[3, 1], 1.9090909090909092]], "alpha": 1, "alpha_fixed": false, "alpha_references": [], "time_constant": null, "time_constant_fixed": false, "lambda_mult": 5.859477042231124, "edge_type": "chem"}, {"src": "Lawf2", "tar": "Lawf2", "offsets": [[[-3, -1], 1.4], [[-2, -1], 1.4], [[-1, -1], 1.4], [[0, -1], 1.4], [[1, -1], 1.4], [[2, -1], 1.4], [[3, -1], 1.4], [[4, -1], 1.4], [[-4, 0], 1.4], [[-3, 0], 1.4], [[-2, 0], 1.4], [[-1, 0], 1.4], [[1, 0], 1.4], [[2, 0], 1.4], [[3, 0], 1.4], [[4, 0], 1.4], [[-4, 1], 1.4], [[-3, 1], 1.4], [[-2, 1], 1.4], [[-1, 1], 1.4], [[0, 1], 1.4], [[1, 1], 1.4], [[2, 1], 1.4], [[3, 1], 1.4]], "alpha": 1, "alpha_fixed": false, "alpha_references": [], "time_constant": null, "time_constant_fixed": false, "lambda_mult": 5.859477042231124, "edge_type": "chem"}, {"src": "Lawf2", "tar": "Am", "offsets": [[[-3, -1], 3.272727272727273], [[-2, -1], 3.272727272727273], [[-1, -1], 3.272727272727273], [[0, -1], 3.272727272727273], [[1, -1], 3.272727272727273], [[2, -1], 3.272727272727273], [[3, -1], 3.272727272727273], [[4, -1], 3.272727272727273], [[-4, 0], 3.272727272727273], [[-3, 0], 3.272727272727273], [[-2, 0], 3.272727272727273], [[-1, 0], 3.272727272727273], [[0, 0], 3.272727272727273], [[1, 0], 3.272727272727273], [[2, 0], 3.272727272727273], [[3, 0], 3.272727272727273], [[4, 0], 3.272727272727273], [[-4, 1], 3.272727272727273], [[-3, 1], 3.272727272727273], [[-2, 1], 3.272727272727273], [[-1, 1], 3.272727272727273], [[0, 1], 3.272727272727273], [[1, 1], 3.272727272727273], [[2, 1], 3.272727272727273], [[3, 1], 3.272727272727273]], "alpha": 1, "alpha_fixed": false, "alpha_references": [], "time_constant": null, "time_constant_fixed": false, "lambda_mult": 5.859477042231124, "edge_type": "chem"}, {"src": "Am", "tar": "R1", "offsets": [[[0, 0], 1]], "alpha": -1, "alpha_fixed": false, "alpha_references": ["NernPC2018"], "time_constant": null, "time_constant_fixed": false, "lambda_mult": 5.859477042231124, "edge_type": "chem"}, {"src": "Am", "tar": "R2", "offsets": [[[0, 0], 1]], "alpha": -1, "alpha_fixed": false, "alpha_references": ["NernPC2018"], "time_constant": null, "time_constant_fixed": false, "lambda_mult": 5.859477042231124, "edge_type": "chem"}, {"src": "Am", "tar": "R4", "offsets": [[[0, 0], 2]], "alpha": -1, "alpha_fixed": false, "alpha_references": ["NernPC2018"], "time_constant": null, "time_constant_fixed": false, "lambda_mult": 5.859477042231124, "edge_type": "chem"}, {"src": "Am", "tar": "R5", "offsets": [[[0, 0], 2]], "alpha": -1, "alpha_fixed": false, "alpha_references": ["NernPC2018"], "time_constant": null, "time_constant_fixed": false, "lambda_mult": 5.859477042231124, "edge_type": "chem"}, {"src": "Am", "tar": "L1", "offsets": [[[0, 0], 1]], "alpha": 1, "alpha_fixed": true, "alpha_references": ["NernPC2018"], "time_constant": null, "time_constant_fixed": false, "lambda_mult": 5.859477042231124, "edge_type": "chem"}, {"src": "Am", "tar": "L2", "offsets": [[[0, 0], 4]], "alpha": -1, "alpha_fixed": false, "alpha_references": ["NernPC2018"], "time_constant": null, "time_constant_fixed": false, "lambda_mult": 5.859477042231124, "edge_type": "chem"}, {"src": "Am", "tar": "L3", "offsets": [[[0, 0], 14]], "alpha": -1, "alpha_fixed": false, "alpha_references": ["NernPC2018"], "time_constant": null, "time_constant_fixed": false, "lambda_mult": 5.859477042231124, "edge_type": "chem"}, {"src": "Am", "tar": "L4", "offsets": [[[0, 0], 5]], "alpha": -1, "alpha_fixed": false, "alpha_references": ["NernPC2018"], "time_constant": null, "time_constant_fixed": false, "lambda_mult": 5.859477042231124, "edge_type": "chem"}, {"src": "Am", "tar": "C2", "offsets": [[[0, 0], 1]], "alpha": -1, "alpha_fixed": false, "alpha_references": ["NernPC2018"], "time_constant": null, "time_constant_fixed": false, "lambda_mult": 5.859477042231124, "edge_type": "chem"}, {"src": "Am", "tar": "C3", "offsets": [[[0, 0], 1]], "alpha": -1, "alpha_fixed": false, "alpha_references": ["NernPC2018"], "time_constant": null, "time_constant_fixed": false, "lambda_mult": 5.859477042231124, "edge_type": "chem"}, {"src": "Am", "tar": "T1", "offsets": [[[0, 0], 63]], "alpha": 1, "alpha_fixed": true, "alpha_references": ["NernPC2018"], "time_constant": null, "time_constant_fixed": false, "lambda_mult": 5.859477042231124, "edge_type": "chem"}, {"src": "C2", "tar": "L1", "offsets": [[[0, 0], 18.454545454545453]], "alpha": 1, "alpha_fixed": true, "alpha_references": ["NernPC2018"], "time_constant": null, "time_constant_fixed": false, "lambda_mult": 41.150151603473134, "edge_type": "chem"}, {"src": "C2", "tar": "L2", "offsets": [[[0, 0], 11.5]], "alpha": 1, "alpha_fixed": true, "alpha_references": ["NernPC2018"], "time_constant": null, "time_constant_fixed": false, "lambda_mult": 35.761726732655106, "edge_type": "chem"}, {"src": "C2", "tar": "L3", "offsets": [[[0, 0], 3.2]], "alpha": -1, "alpha_fixed": false, "alpha_references": ["NernPC2018"], "time_constant": null, "time_constant_fixed": false, "lambda_mult": 20.696773556367777, "edge_type": "chem"}, {"src": "C2", "tar": "L4", "offsets": [[[0, 1], 6.444444444444445], [[-1, 1], 5.666666666666667]], "alpha": -1, "alpha_fixed": true, "alpha_references": ["ReiserPC2017", "NernPC2018"], "time_constant": null, "time_constant_fixed": false, "lambda_mult": 4.824131803656733, "edge_type": "chem"}, {"src": "C2", "tar": "L5", "offsets": [[[0, 0], 19.454545454545453]], "alpha": -1, "alpha_fixed": true, "alpha_references": ["ReiserPC2017", "NernPC2018"], "time_constant": null, "time_constant_fixed": false, "lambda_mult": 3.566893728614986, "edge_type": "chem"}, {"src": "C2", "tar": "Lawf2", "offsets": [[[0, 1], 5], [[-1, 1], 5], [[0, 0], 5], [[-2, 1], 5], [[-1, 0], 5], [[-2, 0], 5], [[-1, 2], 5], [[-2, 2], 5], [[2, -1], 5], [[2, -2], 5], [[2, 0], 5], [[1, 1], 5], [[1, -2], 5], [[0, -2], 5], [[-1, -1], 5], [[0, -1], 5], [[1, 0], 5], [[1, -1], 5], [[0, 2], 5]], "alpha": -1, "alpha_fixed": true, "alpha_references": ["ReiserPC2017", "NernPC2018"], "time_constant": null, "time_constant_fixed": false, "lambda_mult": 5.859477042231124, "edge_type": "chem"}, {"src": "C2", "tar": "Am", "offsets": [[[0, 0], 8]], "alpha": -1, "alpha_fixed": true, "alpha_references": ["ReiserPC2017", "NernPC2018"], "time_constant": null, "time_constant_fixed": false, "lambda_mult": 5.859477042231124, "edge_type": "chem"}, {"src": "C2", "tar": "Mi1", "offsets": [[[0, 0], 10.727272727272727]], "alpha": -1, "alpha_fixed": true, "alpha_references": ["ReiserPC2017", "NernPC2018"], "time_constant": null, "time_constant_fixed": false, "lambda_mult": 4.591264857313144, "edge_type": "chem"}, {"src": "C2", "tar": "T1", "offsets": [[[0, 0], 3.4545454545454546]], "alpha": -1, "alpha_fixed": true, "alpha_references": ["ReiserPC2017", "NernPC2018"], "time_constant": null, "time_constant_fixed": false, "lambda_mult": 17.30219216338024, "edge_type": "chem"}, {"src": "C2", "tar": "T2", "offsets": [[[-1, 1], 1.6666666666666667]], "alpha": -1, "alpha_fixed": true, "alpha_references": ["ReiserPC2017", "NernPC2018"], "time_constant": null, "time_constant_fixed": false, "lambda_mult": 6.249190817904653, "edge_type": "chem"}, {"src": "C2", "tar": "T4a", "offsets": [[[-4, 2], 1.2]], "alpha": -1, "alpha_fixed": true, "alpha_references": ["ReiserPC2017", "NernPC2018"], "time_constant": null, "time_constant_fixed": false, "lambda_mult": 5.97394572255949, "edge_type": "chem"}, {"src": "C2", "tar": "Tm1", "offsets": [[[0, 0], 5.4]], "alpha": -1, "alpha_fixed": true, "alpha_references": ["ReiserPC2017", "NernPC2018"], "time_constant": null, "time_constant_fixed": false, "lambda_mult": 54.66903606286769, "edge_type": "chem"}, {"src": "C2", "tar": "Tm9", "offsets": [[[0, 0], 3.3333333333333335]], "alpha": -1, "alpha_fixed": true, "alpha_references": ["ReiserPC2017", "NernPC2018"], "time_constant": null, "time_constant_fixed": false, "lambda_mult": 45.382534835386906, "edge_type": "chem"}, {"src": "C2", "tar": "TmY14", "offsets": [[[1, 0], 1.5]], "alpha": -1, "alpha_fixed": true, "alpha_references": ["ReiserPC2017", "NernPC2018"], "time_constant": null, "time_constant_fixed": false, "lambda_mult": 8.908579909083203, "edge_type": "chem"}, {"src": "C3", "tar": "R3", "offsets": [[[-2, 1], 1]], "alpha": -1, "alpha_fixed": true, "alpha_references": ["ReiserPC2017", "NernPC2018"], "time_constant": null, "time_constant_fixed": false, "lambda_mult": 5.859477042231124, "edge_type": "chem"}, {"src": "C3", "tar": "L1", "offsets": [[[0, 0], 6]], "alpha": 1, "alpha_fixed": true, "alpha_references": ["NernPC2018"], "time_constant": null, "time_constant_fixed": false, "lambda_mult": 5.859477042231124, "edge_type": "chem"}, {"src": "C3", "tar": "L2", "offsets": [[[0, 0], 56.125]], "alpha": 1, "alpha_fixed": true, "alpha_references": ["NernPC2018"], "time_constant": null, "time_constant_fixed": false, "lambda_mult": 5.668867520509744, "edge_type": "chem"}, {"src": "C3", "tar": "L3", "offsets": [[[0, 0], 1]], "alpha": -1, "alpha_fixed": false, "alpha_references": ["NernPC2018"], "time_constant": null, "time_constant_fixed": false, "lambda_mult": 5.859477042231124, "edge_type": "chem"}, {"src": "C3", "tar": "L5", "offsets": [[[0, 0], 9.333333333333334]], "alpha": -1, "alpha_fixed": true, "alpha_references": ["ReiserPC2017", "NernPC2018"], "time_constant": null, "time_constant_fixed": false, "lambda_mult": 6.821723289107959, "edge_type": "chem"}, {"src": "C3", "tar": "Lawf2", "offsets": [[[0, 1], 5], [[-1, 1], 5], [[0, 0], 5], [[-2, 1], 5], [[-1, 0], 5], [[-2, 0], 5], [[-1, 2], 5], [[-2, 2], 5], [[2, -1], 5], [[2, -2], 5], [[2, 0], 5], [[1, 1], 5], [[1, -2], 5], [[0, -2], 5], [[-1, -1], 5], [[0, -1], 5], [[1, 0], 5], [[1, -1], 5], [[0, 2], 5]], "alpha": -1, "alpha_fixed": true, "alpha_references": ["ReiserPC2017", "NernPC2018"], "time_constant": null, "time_constant_fixed": false, "lambda_mult": 5.859477042231124, "edge_type": "chem"}, {"src": "C3", "tar": "Am", "offsets": [[[0, 0], 22]], "alpha": -1, "alpha_fixed": true, "alpha_references": ["ReiserPC2017", "NernPC2018"], "time_constant": null, "time_constant_fixed": false, "lambda_mult": 5.859477042231124, "edge_type": "chem"}, {"src": "C3", "tar": "CT1(M10)", "offsets": [[[0, 0], 1.1304347826086956]], "alpha": -1, "alpha_fixed": true, "alpha_references": ["ReiserPC2017", "NernPC2018"], "time_constant": null, "time_constant_fixed": false, "lambda_mult": 4.707146382117212, "edge_type": "chem"}, {"src": "C3", "tar": "Mi1", "offsets": [[[0, 0], 3.92]], "alpha": -1, "alpha_fixed": true, "alpha_references": ["ReiserPC2017", "NernPC2018"], "time_constant": null, "time_constant_fixed": false, "lambda_mult": 5.710615328637275, "edge_type": "chem"}, {"src": "C3", "tar": "Mi4", "offsets": [[[0, 0], 2.12]], "alpha": -1, "alpha_fixed": true, "alpha_references": ["ReiserPC2017", "NernPC2018"], "time_constant": null, "time_constant_fixed": false, "lambda_mult": 12.57414719845734, "edge_type": "chem"}, {"src": "C3", "tar": "Mi9", "offsets": [[[0, 0], 11.727272727272727]], "alpha": -1, "alpha_fixed": true, "alpha_references": ["ReiserPC2017", "NernPC2018"], "time_constant": null, "time_constant_fixed": false, "lambda_mult": 7.047280415364949, "edge_type": "chem"}, {"src": "C3", "tar": "T1", "offsets": [[[0, 0], 128.6]], "alpha": -1, "alpha_fixed": true, "alpha_references": ["ReiserPC2017", "NernPC2018"], "time_constant": null, "time_constant_fixed": false, "lambda_mult": 6.094956758181113, "edge_type": "chem"}, {"src": "C3", "tar": "T2", "offsets": [[[0, 1], 3.5555555555555554], [[-1, 1], 3], [[-1, 2], 2.8333333333333335], [[0, 0], 4.4]], "alpha": -1, "alpha_fixed": true, "alpha_references": ["ReiserPC2017", "NernPC2018"], "time_constant": null, "time_constant_fixed": false, "lambda_mult": 4.026251062657067, "edge_type": "chem"}, {"src": "C3", "tar": "T4a", "offsets": [[[0, 1], 2.3043478260869565], [[-1, 1], 7.4]], "alpha": -1, "alpha_fixed": true, "alpha_references": ["ReiserPC2017", "NernPC2018"], "time_constant": null, "time_constant_fixed": false, "lambda_mult": 3.150719416901397, "edge_type": "chem"}, {"src": "C3", "tar": "T4b", "offsets": [[[0, -1], 2.72], [[1, -1], 2.5]], "alpha": -1, "alpha_fixed": true, "alpha_references": ["ReiserPC2017", "NernPC2018"], "time_constant": null, "time_constant_fixed": false, "lambda_mult": 3.173871392468815, "edge_type": "chem"}, {"src": "C3", "tar": "T4c", "offsets": [[[1, 0], 2.4285714285714284], [[1, -1], 1.7777777777777777]], "alpha": -1, "alpha_fixed": true, "alpha_references": ["ReiserPC2017", "NernPC2018"], "time_constant": null, "time_constant_fixed": false, "lambda_mult": 2.75310380452943, "edge_type": "chem"}, {"src": "C3", "tar": "T4d", "offsets": [[[-1, 0], 4.5], [[1, 1], 1], [[-1, 1], 1]], "alpha": -1, "alpha_fixed": true, "alpha_references": ["ReiserPC2017", "NernPC2018"], "time_constant": null, "time_constant_fixed": false, "lambda_mult": 3.990923183688748, "edge_type": "chem"}, {"src": "C3", "tar": "Tm1", "offsets": [[[0, 0], 16.09090909090909]], "alpha": -1, "alpha_fixed": true, "alpha_references": ["ReiserPC2017", "NernPC2018"], "time_constant": null, "time_constant_fixed": false, "lambda_mult": 4.550502440885141, "edge_type": "chem"}, {"src": "C3", "tar": "Tm2", "offsets": [[[0, 0], 1.52]], "alpha": -1, "alpha_fixed": true, "alpha_references": ["ReiserPC2017", "NernPC2018"], "time_constant": null, "time_constant_fixed": false, "lambda_mult": 3.9507954550892435, "edge_type": "chem"}, {"src": "C3", "tar": "Tm4", "offsets": [[[-1, 0], 1.1428571428571428], [[0, 1], 7.666666666666667], [[-1, 1], 7.111111111111111], [[-1, 2], 3], [[0, 2], 1], [[0, 0], 3.5555555555555554]], "alpha": -1, "alpha_fixed": true, "alpha_references": ["ReiserPC2017", "NernPC2018"], "time_constant": null, "time_constant_fixed": false, "lambda_mult": 2.6739746994945883, "edge_type": "chem"}, {"src": "C3", "tar": "Tm9", "offsets": [[[0, 0], 2.4444444444444446]], "alpha": -1, "alpha_fixed": true, "alpha_references": ["ReiserPC2017", "NernPC2018"], "time_constant": null, "time_constant_fixed": false, "lambda_mult": 89.52701569058104, "edge_type": "chem"}, {"src": "C3", "tar": "Tm20", "offsets": [[[0, 0], 6.8]], "alpha": -1, "alpha_fixed": true, "alpha_references": ["ReiserPC2017", "NernPC2018"], "time_constant": null, "time_constant_fixed": false, "lambda_mult": 22.510880169984404, "edge_type": "chem"}, {"src": "CT1(Lo1)", "tar": "T5a", "offsets": [[[0, 1], 6.12863283450829], [[-1, 1], 9.382027419272763], [[-1, 2], 4.881271821858781], [[0, 2], 2.5690904325572537], [[-6, 4], 5.769748929784831], [[-4, 4], 2.3228859327705167], [[-2, 3], 2.124316651420779], [[0, 0], 1.8220259778267889]], "alpha": -1, "alpha_fixed": true, "alpha_references": ["NernPC2018"], "time_constant": null, "time_constant_fixed": false, "lambda_mult": 1.1672203204835898, "edge_type": "chem"}, {"src": "CT1(Lo1)", "tar": "T5b", "offsets": [[[0, -1], 8.783177164368235], [[0, -2], 5.060619655251229], [[1, -2], 2.6499244740224617], [[1, -1], 7.229456650358899], [[-3, -3], 4.554557689726106], [[0, 0], 2.7222643662730746]], "alpha": -1, "alpha_fixed": true, "alpha_references": ["NernPC2018"], "time_constant": null, "time_constant_fixed": false, "lambda_mult": 1.7068812261826862, "edge_type": "chem"}, {"src": "CT1(Lo1)", "tar": "T5c", "offsets": [[[-1, 1], 6.4974719178290155], [[1, 0], 21.69669664893563], [[1, -1], 10.805831433235351]], "alpha": -1, "alpha_fixed": true, "alpha_references": ["NernPC2018"], "time_constant": null, "time_constant_fixed": false, "lambda_mult": 1.1748498654318085, "edge_type": "chem"}, {"src": "CT1(Lo1)", "tar": "T5d", "offsets": [[[-1, 0], 21.430312880942704], [[-1, 1], 6.509548963835838], [[0, -1], 7.2815928484355945], [[0, 0], 4.778545306785859]], "alpha": -1, "alpha_fixed": true, "alpha_references": ["NernPC2018"], "time_constant": null, "time_constant_fixed": false, "lambda_mult": 1.3471715203343166, "edge_type": "chem"}, {"src": "CT1(Lo1)", "tar": "Tm1", "offsets": [[[0, 0], 2.8]], "alpha": -1, "alpha_fixed": true, "alpha_references": ["NernPC2018"], "time_constant": null, "time_constant_fixed": false, "lambda_mult": 4.814084013302218, "edge_type": "chem"}, {"src": "CT1(Lo1)", "tar": "Tm9", "offsets": [[[0, 0], 19.68]], "alpha": -1, "alpha_fixed": true, "alpha_references": ["NernPC2018"], "time_constant": null, "time_constant_fixed": false, "lambda_mult": 4.070005262296925, "edge_type": "chem"}, {"src": "CT1(M10)", "tar": "C3", "offsets": [[[0, 0], 1.173913043478261]], "alpha": -1, "alpha_fixed": true, "alpha_references": ["NernPC2018"], "time_constant": null, "time_constant_fixed": false, "lambda_mult": 5.9237413541520025, "edge_type": "chem"}, {"src": "CT1(M10)", "tar": "Mi1", "offsets": [[[0, 0], 7.0638297872340425]], "alpha": -1, "alpha_fixed": true, "alpha_references": ["NernPC2018"], "time_constant": null, "time_constant_fixed": false, "lambda_mult": 10.61354582101681, "edge_type": "chem"}, {"src": "CT1(M10)", "tar": "T4a", "offsets": [[[-1, 0], 1.7142857142857144], [[-2, 0], 1.0000000000000002], [[0, 1], 3.000000000000001], [[-1, 1], 9.285714285714288], [[1, 0], 1.666666666666667], [[0, 0], 1.3050847457627122]], "alpha": -1, "alpha_fixed": true, "alpha_references": ["NernPC2018"], "time_constant": null, "time_constant_fixed": false, "lambda_mult": 2.763976320359315, "edge_type": "chem"}, {"src": "CT1(M10)", "tar": "T4b", "offsets": [[[-1, 0], 1.3], [[0, -1], 6.555555555555556], [[1, -1], 2.7142857142857144], [[0, 0], 1.5555555555555556]], "alpha": -1, "alpha_fixed": true, "alpha_references": ["NernPC2018"], "time_constant": null, "time_constant_fixed": false, "lambda_mult": 1.484144522632172, "edge_type": "chem"}, {"src": "CT1(M10)", "tar": "T4c", "offsets": [[[1, 1], 1.9999999999999998], [[0, 1], 0.9999999999999999], [[-1, 1], 0.9999999999999999], [[1, 0], 7.142857142857142], [[1, -1], 2.2857142857142856], [[0, 0], 1.0909090909090906]], "alpha": -1, "alpha_fixed": true, "alpha_references": ["NernPC2018"], "time_constant": null, "time_constant_fixed": false, "lambda_mult": 1.5467121606558911, "edge_type": "chem"}, {"src": "CT1(M10)", "tar": "T4d", "offsets": [[[-1, 0], 9.125], [[-2, 0], 0.9999999999999999], [[1, 1], 2.75], [[0, 1], 0.9999999999999999], [[-1, 1], 1.1111111111111112], [[0, -1], 1.3333333333333333], [[0, 0], 1.8888888888888886]], "alpha": -1, "alpha_fixed": true, "alpha_references": ["NernPC2018"], "time_constant": null, "time_constant_fixed": false, "lambda_mult": 2.2583120686202522, "edge_type": "chem"}, {"src": "Mi1", "tar": "L1", "offsets": [[[0, 0], 26.285714285714285]], "alpha": 1, "alpha_fixed": false, "alpha_references": ["NernPC2018"], "time_constant": null, "time_constant_fixed": false, "lambda_mult": 63.99346590870203, "edge_type": "chem"}, {"src": "Mi1", "tar": "L5", "offsets": [[[0, 0], 4.923076923076923]], "alpha": 1, "alpha_fixed": false, "alpha_references": ["NernPC2018"], "time_constant": null, "time_constant_fixed": false, "lambda_mult": 3.17380830836657, "edge_type": "chem"}, {"src": "Mi1", "tar": "C2", "offsets": [[[0, 1], 2.7777777777777777], [[-1, 1], 2.4545454545454546], [[2, -2], 1.6], [[-1, 2], 1.4444444444444444], [[1, 0], 3.6666666666666665], [[1, -2], 2.2], [[1, -1], 2.6666666666666665], [[-1, 3], 1.1666666666666667], [[0, 0], 4.909090909090909], [[2, -4], 2.3333333333333335], [[2, -3], 1.5], [[2, -1], 1.6666666666666667], [[1, 2], 1.25]], "alpha": 1, "alpha_fixed": false, "alpha_references": ["NernPC2018"], "time_constant": null, "time_constant_fixed": false, "lambda_mult": 1.516354909724397, "edge_type": "chem"}, {"src": "Mi1", "tar": "C3", "offsets": [[[0, 0], 8.96]], "alpha": 1, "alpha_fixed": false, "alpha_references": ["NernPC2018"], "time_constant": null, "time_constant_fixed": false, "lambda_mult": 2.9804040662778104, "edge_type": "chem"}, {"src": "Mi1", "tar": "CT1(M10)", "offsets": [[[0, 0], 4.319148936170213]], "alpha": 1, "alpha_fixed": false, "alpha_references": ["NernPC2018"], "time_constant": null, "time_constant_fixed": false, "lambda_mult": 5.301450970160609, "edge_type": "chem"}, {"src": "Mi1", "tar": "Mi2", "offsets": [[[-1, 0], 4.5], [[0, 1], 2.8], [[-1, 1], 2.1666666666666665], [[-1, 2], 1], [[0, -1], 2], [[0, 0], 9.166666666666666]], "alpha": 1, "alpha_fixed": false, "alpha_references": ["NernPC2018"], "time_constant": null, "time_constant_fixed": false, "lambda_mult": 2.0080914000927574, "edge_type": "chem"}, {"src": "Mi1", "tar": "Mi4", "offsets": [[[0, 0], 11.833333333333334]], "alpha": 1, "alpha_fixed": false, "alpha_references": ["NernPC2018"], "time_constant": null, "time_constant_fixed": false, "lambda_mult": 3.4291782511051383, "edge_type": "chem"}, {"src": "Mi1", "tar": "Mi9", "offsets": [[[0, 0], 10.56]], "alpha": 1, "alpha_fixed": false, "alpha_references": ["NernPC2018"], "time_constant": null, "time_constant_fixed": false, "lambda_mult": 6.191581498740182, "edge_type": "chem"}, {"src": "Mi1", "tar": "Mi10", "offsets": [[[-1, 0], 1], [[1, 0], 1]], "alpha": 1, "alpha_fixed": false, "alpha_references": ["NernPC2018"], "time_constant": null, "time_constant_fixed": false, "lambda_mult": 6.1254146587711205, "edge_type": "chem"}, {"src": "Mi1", "tar": "Mi12", "offsets": [[[0, 1], 1.125]], "alpha": 1, "alpha_fixed": false, "alpha_references": ["NernPC2018"], "time_constant": null, "time_constant_fixed": false, "lambda_mult": 3.021873465133091, "edge_type": "chem"}, {"src": "Mi1", "tar": "Mi13", "offsets": [[[0, -1], 1]], "alpha": 1, "alpha_fixed": false, "alpha_references": ["NernPC2018"], "time_constant": null, "time_constant_fixed": false, "lambda_mult": 2.8378981378674952, "edge_type": "chem"}, {"src": "Mi1", "tar": "Mi14", "offsets": [[[0, 1], 1.6666666666666667], [[0, 0], 2.3333333333333335]], "alpha": 1, "alpha_fixed": false, "alpha_references": ["NernPC2018"], "time_constant": null, "time_constant_fixed": false, "lambda_mult": 2.357022603955159, "edge_type": "chem"}, {"src": "Mi1", "tar": "Mi15", "offsets": [[[0, 0], 3.875]], "alpha": 1, "alpha_fixed": false, "alpha_references": ["NernPC2018"], "time_constant": null, "time_constant_fixed": false, "lambda_mult": 1.8810869396455856, "edge_type": "chem"}, {"src": "Mi1", "tar": "T2", "offsets": [[[0, 1], 5.5], [[-1, 1], 4.454545454545454], [[-1, 2], 1.2], [[0, 0], 4.7272727272727275]], "alpha": 1, "alpha_fixed": false, "alpha_references": ["NernPC2018"], "time_constant": null, "time_constant_fixed": false, "lambda_mult": 4.472649556766284, "edge_type": "chem"}, {"src": "Mi1", "tar": "T2a", "offsets": [[[0, 1], 10.5], [[-1, 1], 4.5], [[-1, 2], 3.7], [[0, 0], 3.3333333333333335]], "alpha": 1, "alpha_fixed": false, "alpha_references": ["NernPC2018"], "time_constant": null, "time_constant_fixed": false, "lambda_mult": 2.4349349579477098, "edge_type": "chem"}, {"src": "Mi1", "tar": "T3", "offsets": [[[-1, 0], 7.375], [[0, 1], 2], [[-1, 1], 4.777777777777778], [[2, -1], 3.6], [[1, 0], 6.142857142857143], [[0, -1], 1.3], [[1, -1], 2.75], [[0, 0], 22]], "alpha": 1, "alpha_fixed": false, "alpha_references": ["NernPC2018"], "time_constant": null, "time_constant_fixed": false, "lambda_mult": 2.274155349750431, "edge_type": "chem"}, {"src": "Mi1", "tar": "T4a", "offsets": [[[-1, 0], 13.736448168879368], [[1, 1], 0.8618947870669407], [[0, 1], 3.4531041148515254], [[-1, 1], 3.6710333523221546], [[2, -1], 0.8978070698613966], [[1, 0], 4.514686979874451], [[0, -1], 1.4364913117782345], [[1, -1], 0.7182456558891173], [[0, 0], 20.74931894790783], [[2, 0], 1.4364913117782345], [[-4, 1], 1.8355166761610773], [[2, 2], 0.8208521781589911], [[1, 3], 3.9104485709518606], [[1, 4], 0.957660874518823]], "alpha": 1, "alpha_fixed": false, "alpha_references": ["NernPC2018"], "time_constant": null, "time_constant_fixed": false, "lambda_mult": 1.9633244851823997, "edge_type": "chem"}, {"src": "Mi1", "tar": "T4b", "offsets": [[[-1, 0], 4.0633254409708615], [[0, 1], 4.113489952587785], [[-1, 1], 5.327471133717352], [[-2, 1], 1.5479335013222328], [[2, -3], 1.0207387581182839], [[1, 0], 3.724714987556623], [[0, -1], 3.310857766716998], [[1, -1], 3.6118448364185434], [[0, 0], 23.176004367018987], [[1, 2], 1.1036192555723328]], "alpha": 1, "alpha_fixed": false, "alpha_references": ["NernPC2018"], "time_constant": null, "time_constant_fixed": false, "lambda_mult": 1.5517206746953098, "edge_type": "chem"}, {"src": "Mi1", "tar": "T4c", "offsets": [[[-1, 0], 2.9245341716534643], [[1, 1], 1.6981166157987857], [[0, 1], 7.756828985747539], [[-1, 1], 3.490573043586393], [[-2, 1], 5.660388719329286], [[1, 0], 4.952840129413125], [[0, -1], 4.245291539496964], [[0, 2], 2.2641554877317143], [[1, -1], 7.510900416033091], [[0, 0], 20.39191320681448], [[2, 0], 1.061322884874241], [[-3, 1], 1.8867962397764286], [[3, -2], 0.9433981198882143], [[-4, 2], 1.2129404398562755]], "alpha": 1, "alpha_fixed": false, "alpha_references": ["NernPC2018"], "time_constant": null, "time_constant_fixed": false, "lambda_mult": 1.5313976122636304, "edge_type": "chem"}, {"src": "Mi1", "tar": "T4d", "offsets": [[[-1, 0], 5.82882112662677], [[1, 1], 4.0353377030493025], [[0, 1], 3.783129096608721], [[-1, 1], 5.2683575567588115], [[1, 0], 2.8583642063265895], [[0, -1], 6.053006554573954], [[1, -1], 5.044172128811628], [[0, 0], 26.128811627244232]], "alpha": 1, "alpha_fixed": false, "alpha_references": ["NernPC2018"], "time_constant": null, "time_constant_fixed": false, "lambda_mult": 2.213927150944629, "edge_type": "chem"}, {"src": "Mi1", "tar": "Tm1", "offsets": [[[0, 0], 4.423076923076923]], "alpha": 1, "alpha_fixed": false, "alpha_references": ["NernPC2018"], "time_constant": null, "time_constant_fixed": false, "lambda_mult": 15.259460599069506, "edge_type": "chem"}, {"src": "Mi1", "tar": "Tm3", "offsets": [[[-1, 0], 2.8666666666666667], [[0, 1], 7], [[-1, 1], 6.5625], [[-1, -1], 1.2], [[-1, 2], 2.4615384615384617], [[1, 0], 4], [[0, -1], 3.9285714285714284], [[1, -1], 3.9166666666666665], [[0, 0], 7.625]], "alpha": 1, "alpha_fixed": false, "alpha_references": ["NernPC2018"], "time_constant": null, "time_constant_fixed": false, "lambda_mult": 2.4759139452827497, "edge_type": "chem"}, {"src": "Mi1", "tar": "Tm20", "offsets": [[[0, 0], 2.2]], "alpha": 1, "alpha_fixed": false, "alpha_references": ["NernPC2018"], "time_constant": null, "time_constant_fixed": false, "lambda_mult": 6.36426747154671, "edge_type": "chem"}, {"src": "Mi1", "tar": "TmY3", "offsets": [[[-1, 0], 4.142857142857143], [[0, 1], 2.6666666666666665], [[-1, 1], 3.5714285714285716], [[1, 0], 3.5], [[0, -1], 2], [[1, -1], 1.2], [[0, 0], 6.285714285714286], [[2, -1], 1.625]], "alpha": 1, "alpha_fixed": false, "alpha_references": ["NernPC2018"], "time_constant": null, "time_constant_fixed": false, "lambda_mult": 5.477098481286251, "edge_type": "chem"}, {"src": "Mi1", "tar": "TmY9", "offsets": [[[0, 1], 1.25], [[0, 0], 1.1428571428571428]], "alpha": 1, "alpha_fixed": false, "alpha_references": ["NernPC2018"], "time_constant": null, "time_constant_fixed": false, "lambda_mult": 2.365767762307582, "edge_type": "chem"}, {"src": "Mi1", "tar": "TmY13", "offsets": [[[-1, 0], 1.3333333333333333]], "alpha": 1, "alpha_fixed": false, "alpha_references": ["NernPC2018"], "time_constant": null, "time_constant_fixed": false, "lambda_mult": 1.5891862259789111, "edge_type": "chem"}, {"src": "Mi1", "tar": "TmY14", "offsets": [[[-1, 1], 1.6], [[1, 0], 1.5], [[0, 0], 1.8333333333333333]], "alpha": 1, "alpha_fixed": false, "alpha_references": ["NernPC2018"], "time_constant": null, "time_constant_fixed": false, "lambda_mult": 4.217685423765029, "edge_type": "chem"}, {"src": "Mi1", "tar": "TmY15", "offsets": [[[-1, 0], 1], [[0, 1], 2], [[-1, 1], 1.5], [[-1, 2], 2.3333333333333335], [[1, 0], 1.5], [[1, -1], 1.25], [[0, 0], 1.25], [[3, -4], 1.3333333333333333], [[2, 0], 1]], "alpha": 1, "alpha_fixed": false, "alpha_references": ["NernPC2018"], "time_constant": null, "time_constant_fixed": false, "lambda_mult": 1.0004046194792429, "edge_type": "chem"}, {"src": "Mi1", "tar": "TmY18", "offsets": [[[-1, 0], 4], [[0, 1], 4], [[-1, 1], 5.545454545454546], [[2, -3], 1], [[-1, -1], 2.25], [[2, -1], 1.5], [[1, 0], 5], [[0, -1], 3.5], [[0, -2], 1.75], [[1, -2], 2.125], [[1, -1], 1.9], [[-2, 3], 1.1428571428571428], [[0, 0], 12.615384615384615], [[2, 0], 1.2]], "alpha": 1, "alpha_fixed": false, "alpha_references": ["NernPC2018"], "time_constant": null, "time_constant_fixed": false, "lambda_mult": 1.7696486817083494, "edge_type": "chem"}, {"src": "Mi2", "tar": "Mi1", "offsets": [[[1, -1], 1.3333333333333333], [[0, 0], 1.1666666666666667]], "alpha": -1, "alpha_fixed": true, "alpha_references": ["NernPC2018"], "time_constant": null, "time_constant_fixed": false, "lambda_mult": 2.8565569670668265, "edge_type": "chem"}, {"src": "Mi2", "tar": "T2", "offsets": [[[-1, 0], 1], [[0, 1], 4.5], [[-1, 1], 2.5], [[-1, 2], 1.25], [[1, 0], 1.25], [[0, 0], 5.2]], "alpha": -1, "alpha_fixed": true, "alpha_references": ["NernPC2018"], "time_constant": null, "time_constant_fixed": false, "lambda_mult": 1.2434599905290822, "edge_type": "chem"}, {"src": "Mi2", "tar": "T2a", "offsets": [[[0, 1], 3.1666666666666665], [[1, 0], 1.3333333333333333], [[0, 0], 1.4285714285714286]], "alpha": -1, "alpha_fixed": true, "alpha_references": ["NernPC2018"], "time_constant": null, "time_constant_fixed": false, "lambda_mult": 1.698153663179792, "edge_type": "chem"}, {"src": "Mi2", "tar": "T3", "offsets": [[[1, 0], 1.8], [[0, -1], 1.25], [[1, -1], 1], [[0, 0], 3.8333333333333335]], "alpha": -1, "alpha_fixed": true, "alpha_references": ["NernPC2018"], "time_constant": null, "time_constant_fixed": false, "lambda_mult": 2.1256355535848734, "edge_type": "chem"}, {"src": "Mi2", "tar": "Tm1", "offsets": [[[0, 1], 1.2], [[0, -1], 1]], "alpha": -1, "alpha_fixed": true, "alpha_references": ["NernPC2018"], "time_constant": null, "time_constant_fixed": false, "lambda_mult": 1.7811294177357178, "edge_type": "chem"}, {"src": "Mi2", "tar": "TmY18", "offsets": [[[0, 1], 1], [[1, -2], 1.6666666666666667], [[0, 0], 1.8333333333333333]], "alpha": -1, "alpha_fixed": true, "alpha_references": ["NernPC2018"], "time_constant": null, "time_constant_fixed": false, "lambda_mult": 1.199711767914982, "edge_type": "chem"}, {"src": "Mi3", "tar": "T2", "offsets": [[[0, 1], 1]], "alpha": -1, "alpha_fixed": true, "alpha_references": ["NernPC2018"], "time_constant": null, "time_constant_fixed": false, "lambda_mult": 1.7677669529663689, "edge_type": "chem"}, {"src": "Mi3", "tar": "Tm5b", "offsets": [[[1, 1], 2.3333333333333335]], "alpha": -1, "alpha_fixed": true, "alpha_references": ["NernPC2018"], "time_constant": null, "time_constant_fixed": false, "lambda_mult": 0.7071067811865476, "edge_type": "chem"}, {"src": "Mi4", "tar": "L2", "offsets": [[[0, 0], 5.428571428571429]], "alpha": -1, "alpha_fixed": true, "alpha_references": ["ReiserPC2017", "NernPC2018"], "time_constant": null, "time_constant_fixed": false, "lambda_mult": 3.8373324544444127, "edge_type": "chem"}, {"src": "Mi4", "tar": "C3", "offsets": [[[0, 0], 1.24]], "alpha": -1, "alpha_fixed": true, "alpha_references": ["ReiserPC2017", "NernPC2018"], "time_constant": null, "time_constant_fixed": false, "lambda_mult": 6.301107807623153, "edge_type": "chem"}, {"src": "Mi4", "tar": "Mi1", "offsets": [[[0, 0], 3.9166666666666665]], "alpha": -1, "alpha_fixed": true, "alpha_references": ["ReiserPC2017", "NernPC2018"], "time_constant": null, "time_constant_fixed": false, "lambda_mult": 133.85293488441732, "edge_type": "chem"}, {"src": "Mi4", "tar": "Mi4", "offsets": [[[0, 1], 1.6842105263157894], [[-1, 1], 1.45], [[0, -1], 1.9473684210526316], [[1, -1], 1.55]], "alpha": -1, "alpha_fixed": true, "alpha_references": ["ReiserPC2017", "NernPC2018"], "time_constant": null, "time_constant_fixed": false, "lambda_mult": 5.0969451614470245, "edge_type": "chem"}, {"src": "Mi4", "tar": "Mi9", "offsets": [[[0, 0], 42.5]], "alpha": -1, "alpha_fixed": true, "alpha_references": ["ReiserPC2017", "NernPC2018"], "time_constant": null, "time_constant_fixed": false, "lambda_mult": 5.139538470558586, "edge_type": "chem"}, {"src": "Mi4", "tar": "T1", "offsets": [[[0, 0], 1]], "alpha": -1, "alpha_fixed": true, "alpha_references": ["ReiserPC2017", "NernPC2018"], "time_constant": null, "time_constant_fixed": false, "lambda_mult": 20.554804791094465, "edge_type": "chem"}, {"src": "Mi4", "tar": "T4a", "offsets": [[[1, 1], 1.3533281575613942], [[0, 1], 3.567196502267805], [[-1, 1], 7.82392841090181], [[0, 4], 0.8458300984758713], [[1, 4], 1.409716830793119]], "alpha": -1, "alpha_fixed": true, "alpha_references": ["ReiserPC2017", "NernPC2018"], "time_constant": null, "time_constant_fixed": false, "lambda_mult": 3.0883074619475055, "edge_type": "chem"}, {"src": "Mi4", "tar": "T4b", "offsets": [[[-1, 0], 1.4], [[1, 0], 1.25], [[0, -1], 6.090909090909091], [[1, -1], 5.75], [[0, 0], 1.3636363636363635]], "alpha": -1, "alpha_fixed": true, "alpha_references": ["ReiserPC2017", "NernPC2018"], "time_constant": null, "time_constant_fixed": false, "lambda_mult": 2.915668617982438, "edge_type": "chem"}, {"src": "Mi4", "tar": "T4c", "offsets": [[[1, 1], 1.2], [[2, -1], 1.4], [[1, 0], 3.375], [[1, -1], 3.7777777777777777], [[0, 0], 1.9166666666666667]], "alpha": -1, "alpha_fixed": true, "alpha_references": ["ReiserPC2017", "NernPC2018"], "time_constant": null, "time_constant_fixed": false, "lambda_mult": 2.236396343937464, "edge_type": "chem"}, {"src": "Mi4", "tar": "T4d", "offsets": [[[-1, 0], 6.111111111111111], [[1, 1], 1.25], [[1, 0], 1.3333333333333333], [[0, -1], 1.2222222222222223]], "alpha": -1, "alpha_fixed": true, "alpha_references": ["ReiserPC2017", "NernPC2018"], "time_constant": null, "time_constant_fixed": false, "lambda_mult": 3.8689472151648685, "edge_type": "chem"}, {"src": "Mi4", "tar": "Tm1", "offsets": [[[0, 0], 5.521739130434782]], "alpha": -1, "alpha_fixed": true, "alpha_references": ["ReiserPC2017", "NernPC2018"], "time_constant": null, "time_constant_fixed": false, "lambda_mult": 7.795763885620602, "edge_type": "chem"}, {"src": "Mi4", "tar": "Tm2", "offsets": [[[0, 0], 5.416666666666667]], "alpha": -1, "alpha_fixed": true, "alpha_references": ["ReiserPC2017", "NernPC2018"], "time_constant": null, "time_constant_fixed": false, "lambda_mult": 10.370414344942002, "edge_type": "chem"}, {"src": "Mi4", "tar": "Tm5Y", "offsets": [[[0, 0], 2.375]], "alpha": -1, "alpha_fixed": true, "alpha_references": ["ReiserPC2017", "NernPC2018"], "time_constant": null, "time_constant_fixed": false, "lambda_mult": 2.575241533114843, "edge_type": "chem"}, {"src": "Mi4", "tar": "Tm5a", "offsets": [[[1, 0], 1], [[0, -1], 1.25], [[0, 0], 1]], "alpha": -1, "alpha_fixed": true, "alpha_references": ["ReiserPC2017", "NernPC2018"], "time_constant": null, "time_constant_fixed": false, "lambda_mult": 4.521511908396887, "edge_type": "chem"}, {"src": "Mi4", "tar": "Tm5b", "offsets": [[[0, 0], 1.3333333333333333]], "alpha": -1, "alpha_fixed": true, "alpha_references": ["ReiserPC2017", "NernPC2018"], "time_constant": null, "time_constant_fixed": false, "lambda_mult": 2.3781594369056323, "edge_type": "chem"}, {"src": "Mi4", "tar": "Tm5c", "offsets": [[[0, 0], 1.25]], "alpha": -1, "alpha_fixed": true, "alpha_references": ["ReiserPC2017", "NernPC2018"], "time_constant": null, "time_constant_fixed": false, "lambda_mult": 4.374465916652906, "edge_type": "chem"}, {"src": "Mi4", "tar": "Tm9", "offsets": [[[0, 0], 10.666666666666666]], "alpha": -1, "alpha_fixed": true, "alpha_references": ["ReiserPC2017", "NernPC2018"], "time_constant": null, "time_constant_fixed": false, "lambda_mult": 6.6037980217368, "edge_type": "chem"}, {"src": "Mi4", "tar": "Tm16", "offsets": [[[-1, 0], 3.5714285714285716], [[1, 1], 1.3333333333333333], [[0, 1], 4], [[-1, 1], 1.8571428571428572], [[-2, 1], 1.25], [[-1, -1], 1.6], [[-1, 2], 2], [[1, 0], 6.25], [[0, -1], 4.333333333333333], [[0, 2], 1.25], [[1, -1], 7.333333333333333], [[0, 0], 5.5]], "alpha": -1, "alpha_fixed": true, "alpha_references": ["ReiserPC2017", "NernPC2018"], "time_constant": null, "time_constant_fixed": false, "lambda_mult": 1.3000151857050286, "edge_type": "chem"}, {"src": "Mi4", "tar": "Tm20", "offsets": [[[0, 0], 12.4]], "alpha": -1, "alpha_fixed": true, "alpha_references": ["ReiserPC2017", "NernPC2018"], "time_constant": null, "time_constant_fixed": false, "lambda_mult": 2.805882215905449, "edge_type": "chem"}, {"src": "Mi4", "tar": "Tm28", "offsets": [[[0, 0], 1.2857142857142858]], "alpha": -1, "alpha_fixed": true, "alpha_references": ["ReiserPC2017", "NernPC2018"], "time_constant": null, "time_constant_fixed": false, "lambda_mult": 2.6338841544882126, "edge_type": "chem"}, {"src": "Mi4", "tar": "TmY3", "offsets": [[[-1, 0], 4], [[0, 1], 4.333333333333333], [[-1, 1], 6], [[-2, 1], 1.2], [[1, 0], 3.75], [[0, -1], 2.5], [[0, -2], 1.3333333333333333], [[1, -2], 1], [[1, -1], 4.25], [[0, 0], 11]], "alpha": -1, "alpha_fixed": true, "alpha_references": ["ReiserPC2017", "NernPC2018"], "time_constant": null, "time_constant_fixed": false, "lambda_mult": 3.6798886808340825, "edge_type": "chem"}, {"src": "Mi4", "tar": "TmY4", "offsets": [[[1, 0], 1], [[0, -1], 1], [[1, -1], 1.3333333333333333]], "alpha": -1, "alpha_fixed": true, "alpha_references": ["ReiserPC2017", "NernPC2018"], "time_constant": null, "time_constant_fixed": false, "lambda_mult": 2.3999022693206493, "edge_type": "chem"}, {"src": "Mi4", "tar": "TmY5a", "offsets": [[[0, 1], 1.5], [[-1, 1], 1.4285714285714286], [[0, -1], 2.3333333333333335], [[1, -1], 3.4285714285714284], [[0, 0], 4.25]], "alpha": -1, "alpha_fixed": true, "alpha_references": ["ReiserPC2017", "NernPC2018"], "time_constant": null, "time_constant_fixed": false, "lambda_mult": 4.289139512153641, "edge_type": "chem"}, {"src": "Mi4", "tar": "TmY10", "offsets": [[[0, 1], 1], [[1, 0], 2.3333333333333335], [[0, -1], 1.75], [[1, -1], 5.666666666666667], [[0, 0], 6]], "alpha": -1, "alpha_fixed": true, "alpha_references": ["ReiserPC2017", "NernPC2018"], "time_constant": null, "time_constant_fixed": false, "lambda_mult": 1.0655428835406118, "edge_type": "chem"}, {"src": "Mi4", "tar": "TmY13", "offsets": [[[-1, 0], 4.666666666666667], [[0, 1], 2.75], [[-1, 1], 1.75], [[1, 0], 4.666666666666667], [[0, -1], 5.333333333333333], [[1, -1], 7.333333333333333], [[0, 0], 9]], "alpha": -1, "alpha_fixed": true, "alpha_references": ["ReiserPC2017", "NernPC2018"], "time_constant": null, "time_constant_fixed": false, "lambda_mult": 1.09427248951451, "edge_type": "chem"}, {"src": "Mi4", "tar": "TmY15", "offsets": [[[1, 1], 2.3333333333333335], [[0, 1], 1.75], [[1, -1], 1.4], [[0, 0], 1]], "alpha": -1, "alpha_fixed": true, "alpha_references": ["ReiserPC2017", "NernPC2018"], "time_constant": null, "time_constant_fixed": false, "lambda_mult": 0.8817222928634463, "edge_type": "chem"}, {"src": "Mi4", "tar": "TmY18", "offsets": [[[-1, 0], 1.7], [[-1, 1], 1.0555555555555556], [[2, -1], 2.2], [[1, 0], 3.5555555555555554], [[0, -1], 1.9411764705882353], [[0, -2], 1.0769230769230769], [[1, -1], 1.1111111111111112], [[1, -3], 1.25], [[0, 0], 2.3846153846153846]], "alpha": -1, "alpha_fixed": true, "alpha_references": ["ReiserPC2017", "NernPC2018"], "time_constant": null, "time_constant_fixed": false, "lambda_mult": 1.8406937324889443, "edge_type": "chem"}, {"src": "Mi9", "tar": "L3", "offsets": [[[0, 0], 1]], "alpha": -1, "alpha_fixed": true, "alpha_references": ["ReiserPC2017", "NernPC2018"], "time_constant": null, "time_constant_fixed": false, "lambda_mult": 26.186146828319085, "edge_type": "chem"}, {"src": "Mi9", "tar": "Lawf1", "offsets": [[[-1, 0], 1.5714285714285714], [[0, 1], 1], [[-1, 1], 1.4285714285714286], [[1, 0], 2.3333333333333335], [[0, -1], 1.3333333333333333], [[0, 0], 2.1666666666666665]], "alpha": -1, "alpha_fixed": true, "alpha_references": ["ReiserPC2017", "NernPC2018"], "time_constant": null, "time_constant_fixed": false, "lambda_mult": 1.4544207242065998, "edge_type": "chem"}, {"src": "Mi9", "tar": "C3", "offsets": [[[0, 0], 2.32]], "alpha": -1, "alpha_fixed": true, "alpha_references": ["ReiserPC2017", "NernPC2018"], "time_constant": null, "time_constant_fixed": false, "lambda_mult": 7.040177586009233, "edge_type": "chem"}, {"src": "Mi9", "tar": "CT1(M10)", "offsets": [[[0, 0], 2.6458333333333335]], "alpha": -1, "alpha_fixed": true, "alpha_references": ["ReiserPC2017", "NernPC2018"], "time_constant": null, "time_constant_fixed": false, "lambda_mult": 6.129669888094673, "edge_type": "chem"}, {"src": "Mi9", "tar": "Mi1", "offsets": [[[0, 0], 3.8]], "alpha": -1, "alpha_fixed": true, "alpha_references": ["ReiserPC2017", "NernPC2018"], "time_constant": null, "time_constant_fixed": false, "lambda_mult": 19.115940135411048, "edge_type": "chem"}, {"src": "Mi9", "tar": "Mi4", "offsets": [[[0, 0], 25.083333333333332]], "alpha": -1, "alpha_fixed": true, "alpha_references": ["ReiserPC2017", "NernPC2018"], "time_constant": null, "time_constant_fixed": false, "lambda_mult": 6.5639588290896995, "edge_type": "chem"}, {"src": "Mi9", "tar": "Mi10", "offsets": [[[-1, 0], 2.3333333333333335], [[0, 1], 5.8], [[-1, 1], 5], [[-1, -1], 1.6], [[1, 0], 4.333333333333333], [[0, -1], 5.4], [[1, -1], 3.1666666666666665], [[0, 0], 7.6], [[2, -1], 4]], "alpha": -1, "alpha_fixed": true, "alpha_references": ["ReiserPC2017", "NernPC2018"], "time_constant": null, "time_constant_fixed": false, "lambda_mult": 1.819703598704221, "edge_type": "chem"}, {"src": "Mi9", "tar": "Mi15", "offsets": [[[0, 0], 5.125]], "alpha": -1, "alpha_fixed": true, "alpha_references": ["ReiserPC2017", "NernPC2018"], "time_constant": null, "time_constant_fixed": false, "lambda_mult": 4.987735997156433, "edge_type": "chem"}, {"src": "Mi9", "tar": "T2", "offsets": [[[0, 1], 1.1], [[-1, 1], 1.3636363636363635], [[0, 0], 1.1818181818181819]], "alpha": -1, "alpha_fixed": true, "alpha_references": ["ReiserPC2017", "NernPC2018"], "time_constant": null, "time_constant_fixed": false, "lambda_mult": 8.665020601224404, "edge_type": "chem"}, {"src": "Mi9", "tar": "T2a", "offsets": [[[1, -1], 1]], "alpha": -1, "alpha_fixed": true, "alpha_references": ["ReiserPC2017", "NernPC2018"], "time_constant": null, "time_constant_fixed": false, "lambda_mult": 4.114404757262153, "edge_type": "chem"}, {"src": "Mi9", "tar": "T4a", "offsets": [[[-1, 0], 1.0714285714285714], [[0, 1], 1.64], [[-1, 1], 1.9230769230769231], [[-1, -1], 2], [[0, -1], 5.125], [[0, -2], 1.4], [[1, -2], 2.6], [[1, -1], 2.2857142857142856], [[0, 0], 1.7857142857142858], [[2, 2], 2.3333333333333335], [[-4, 0], 1]], "alpha": -1, "alpha_fixed": true, "alpha_references": ["ReiserPC2017", "NernPC2018"], "time_constant": null, "time_constant_fixed": false, "lambda_mult": 2.500060777244667, "edge_type": "chem"}, {"src": "Mi9", "tar": "T4b", "offsets": [[[0, 1], 6.666666666666667], [[-1, 1], 8.2], [[-1, 2], 3.857142857142857], [[0, -1], 1.3793103448275863], [[0, 0], 1.7586206896551724]], "alpha": -1, "alpha_fixed": true, "alpha_references": ["ReiserPC2017", "NernPC2018"], "time_constant": null, "time_constant_fixed": false, "lambda_mult": 1.7042551506492147, "edge_type": "chem"}, {"src": "Mi9", "tar": "T4c", "offsets": [[[-1, 0], 7.2], [[-1, 1], 4.2], [[-2, 1], 2.5], [[0, -1], 2.6666666666666665], [[0, 0], 2.586206896551724], [[-4, 1], 2.5454545454545454]], "alpha": -1, "alpha_fixed": true, "alpha_references": ["ReiserPC2017", "NernPC2018"], "time_constant": null, "time_constant_fixed": false, "lambda_mult": 2.3395013901098407, "edge_type": "chem"}, {"src": "Mi9", "tar": "T4d", "offsets": [[[-1, 0], 1.1111111111111112], [[0, 1], 7.875], [[1, 0], 8.166666666666666], [[1, -1], 2.857142857142857], [[0, 0], 2.142857142857143]], "alpha": -1, "alpha_fixed": true, "alpha_references": ["ReiserPC2017", "NernPC2018"], "time_constant": null, "time_constant_fixed": false, "lambda_mult": 2.772303767346314, "edge_type": "chem"}, {"src": "Mi9", "tar": "Tm1", "offsets": [[[0, 0], 20.791666666666668]], "alpha": -1, "alpha_fixed": true, "alpha_references": ["ReiserPC2017", "NernPC2018"], "time_constant": null, "time_constant_fixed": false, "lambda_mult": 5.524927928457354, "edge_type": "chem"}, {"src": "Mi9", "tar": "Tm2", "offsets": [[[0, 0], 7.769230769230769]], "alpha": -1, "alpha_fixed": true, "alpha_references": ["ReiserPC2017", "NernPC2018"], "time_constant": null, "time_constant_fixed": false, "lambda_mult": 9.804060633807168, "edge_type": "chem"}, {"src": "Mi9", "tar": "Tm4", "offsets": [[[0, 1], 1.0526315789473684], [[-1, 1], 2.1538461538461537], [[0, 0], 1]], "alpha": -1, "alpha_fixed": true, "alpha_references": ["ReiserPC2017", "NernPC2018"], "time_constant": null, "time_constant_fixed": false, "lambda_mult": 3.3689839544020894, "edge_type": "chem"}, {"src": "Mi9", "tar": "Tm5a", "offsets": [[[0, 0], 1.4285714285714286]], "alpha": -1, "alpha_fixed": true, "alpha_references": ["ReiserPC2017", "NernPC2018"], "time_constant": null, "time_constant_fixed": false, "lambda_mult": 3.730676764221292, "edge_type": "chem"}, {"src": "Mi9", "tar": "Tm5b", "offsets": [[[0, 0], 1.2222222222222223]], "alpha": -1, "alpha_fixed": true, "alpha_references": ["ReiserPC2017", "NernPC2018"], "time_constant": null, "time_constant_fixed": false, "lambda_mult": 2.5154309400707606, "edge_type": "chem"}, {"src": "Mi9", "tar": "Tm16", "offsets": [[[0, 0], 1.125]], "alpha": -1, "alpha_fixed": true, "alpha_references": ["ReiserPC2017", "NernPC2018"], "time_constant": null, "time_constant_fixed": false, "lambda_mult": 1.1445478574056132, "edge_type": "chem"}, {"src": "Mi9", "tar": "TmY3", "offsets": [[[-1, 0], 1.5714285714285714], [[0, 1], 1.8333333333333333], [[-1, 1], 2.142857142857143], [[1, 0], 2.5], [[0, -1], 2.2857142857142856], [[1, -2], 2.25], [[1, -1], 2.6], [[0, 0], 7], [[2, -1], 1.375]], "alpha": -1, "alpha_fixed": true, "alpha_references": ["ReiserPC2017", "NernPC2018"], "time_constant": null, "time_constant_fixed": false, "lambda_mult": 3.9768635231672333, "edge_type": "chem"}, {"src": "Mi9", "tar": "TmY4", "offsets": [[[1, -2], 1], [[1, -1], 1.3333333333333333]], "alpha": -1, "alpha_fixed": true, "alpha_references": ["ReiserPC2017", "NernPC2018"], "time_constant": null, "time_constant_fixed": false, "lambda_mult": 2.6288796350981385, "edge_type": "chem"}, {"src": "Mi9", "tar": "TmY5a", "offsets": [[[0, 0], 1]], "alpha": -1, "alpha_fixed": true, "alpha_references": ["ReiserPC2017", "NernPC2018"], "time_constant": null, "time_constant_fixed": false, "lambda_mult": 5.352944428533311, "edge_type": "chem"}, {"src": "Mi9", "tar": "TmY13", "offsets": [[[-1, 0], 4.333333333333333], [[0, 1], 2.75], [[-1, 2], 2], [[1, 0], 9], [[0, -1], 3], [[1, -1], 6.5], [[0, 0], 10.5]], "alpha": -1, "alpha_fixed": true, "alpha_references": ["ReiserPC2017", "NernPC2018"], "time_constant": null, "time_constant_fixed": false, "lambda_mult": 1.1509411006916634, "edge_type": "chem"}, {"src": "Mi9", "tar": "TmY18", "offsets": [[[-1, 1], 1.4545454545454546], [[1, 0], 1.3333333333333333], [[1, -1], 1], [[0, 0], 1.8461538461538463]], "alpha": -1, "alpha_fixed": true, "alpha_references": ["ReiserPC2017", "NernPC2018"], "time_constant": null, "time_constant_fixed": false, "lambda_mult": 2.684321790981256, "edge_type": "chem"}, {"src": "Mi10", "tar": "Lawf1", "offsets": [[[-1, 0], 10.666666666666666], [[0, 1], 11.333333333333334], [[-1, 1], 9.25], [[0, -1], 6], [[0, 0], 5.25]], "alpha": -1, "alpha_fixed": true, "alpha_references": ["NernPC2018"], "time_constant": null, "time_constant_fixed": false, "lambda_mult": 1.5690318614763117, "edge_type": "chem"}, {"src": "Mi10", "tar": "Mi9", "offsets": [[[-1, 0], 3], [[0, 1], 2], [[-1, 1], 2], [[1, 0], 2.6], [[0, -1], 2.6], [[1, -2], 1], [[1, -1], 2.5], [[0, 0], 6.2], [[-2, 2], 1.25]], "alpha": -1, "alpha_fixed": true, "alpha_references": ["NernPC2018"], "time_constant": null, "time_constant_fixed": false, "lambda_mult": 1.7547185199585142, "edge_type": "chem"}, {"src": "Mi10", "tar": "Mi14", "offsets": [[[0, 0], 1.6666666666666667]], "alpha": -1, "alpha_fixed": true, "alpha_references": ["NernPC2018"], "time_constant": null, "time_constant_fixed": false, "lambda_mult": 0.9805806756909201, "edge_type": "chem"}, {"src": "Mi10", "tar": "T4a", "offsets": [[[-1, 1], 1.2857142857142858]], "alpha": -1, "alpha_fixed": true, "alpha_references": ["NernPC2018"], "time_constant": null, "time_constant_fixed": false, "lambda_mult": 2.5409077941104705, "edge_type": "chem"}, {"src": "Mi10", "tar": "T4b", "offsets": [[[0, 0], 1]], "alpha": -1, "alpha_fixed": true, "alpha_references": ["NernPC2018"], "time_constant": null, "time_constant_fixed": false, "lambda_mult": 3.501581736788941, "edge_type": "chem"}, {"src": "Mi10", "tar": "T4c", "offsets": [[[-1, 0], 1.4285714285714286]], "alpha": -1, "alpha_fixed": true, "alpha_references": ["NernPC2018"], "time_constant": null, "time_constant_fixed": false, "lambda_mult": 3.062274601968103, "edge_type": "chem"}, {"src": "Mi10", "tar": "T4d", "offsets": [[[0, 1], 1], [[1, -1], 1.1428571428571428]], "alpha": -1, "alpha_fixed": true, "alpha_references": ["NernPC2018"], "time_constant": null, "time_constant_fixed": false, "lambda_mult": 2.8082239153245143, "edge_type": "chem"}, {"src": "Mi10", "tar": "Tm5b", "offsets": [[[-1, 0], 1.3333333333333333]], "alpha": -1, "alpha_fixed": true, "alpha_references": ["NernPC2018"], "time_constant": null, "time_constant_fixed": false, "lambda_mult": 0.8810356852772724, "edge_type": "chem"}, {"src": "Mi10", "tar": "TmY3", "offsets": [[[1, -1], 1]], "alpha": -1, "alpha_fixed": true, "alpha_references": ["NernPC2018"], "time_constant": null, "time_constant_fixed": false, "lambda_mult": 8.069179249512482, "edge_type": "chem"}, {"src": "Mi10", "tar": "TmY5a", "offsets": [[[0, 0], 1.25]], "alpha": -1, "alpha_fixed": true, "alpha_references": ["NernPC2018"], "time_constant": null, "time_constant_fixed": false, "lambda_mult": 2.367427702160678, "edge_type": "chem"}, {"src": "Mi10", "tar": "TmY14", "offsets": [[[0, 0], 3.3333333333333335]], "alpha": -1, "alpha_fixed": true, "alpha_references": ["NernPC2018"], "time_constant": null, "time_constant_fixed": false, "lambda_mult": 5.59733000758336, "edge_type": "chem"}, {"src": "Mi12", "tar": "Mi1", "offsets": [[[-1, 0], 2.142857142857143], [[0, 1], 1], [[-1, 1], 1.625], [[0, -1], 1.125], [[0, 0], 5.222222222222222]], "alpha": -1, "alpha_fixed": false, "alpha_references": ["NernPC2018"], "time_constant": null, "time_constant_fixed": false, "lambda_mult": 3.0400382626101807, "edge_type": "chem"}, {"src": "Mi12", "tar": "Mi9", "offsets": [[[0, 0], 1.2222222222222223]], "alpha": -1, "alpha_fixed": false, "alpha_references": ["NernPC2018"], "time_constant": null, "time_constant_fixed": false, "lambda_mult": 4.930836378046482, "edge_type": "chem"}, {"src": "Mi12", "tar": "Tm1", "offsets": [[[-1, 0], 2.8333333333333335], [[0, 1], 2.142857142857143], [[-1, 1], 2.125], [[-1, 2], 1], [[1, -1], 1.3333333333333333], [[0, 0], 6.111111111111111]], "alpha": -1, "alpha_fixed": false, "alpha_references": ["NernPC2018"], "time_constant": null, "time_constant_fixed": false, "lambda_mult": 4.295896298738522, "edge_type": "chem"}, {"src": "Mi12", "tar": "Tm2", "offsets": [[[-1, 0], 2.1666666666666665], [[0, 1], 1.4444444444444444], [[-1, 1], 1.4285714285714286], [[1, -1], 1.4444444444444444], [[0, 0], 3.3333333333333335]], "alpha": -1, "alpha_fixed": false, "alpha_references": ["NernPC2018"], "time_constant": null, "time_constant_fixed": false, "lambda_mult": 3.7632433376079906, "edge_type": "chem"}, {"src": "Mi12", "tar": "Tm3", "offsets": [[[-1, 1], 1.2]], "alpha": -1, "alpha_fixed": false, "alpha_references": ["NernPC2018"], "time_constant": null, "time_constant_fixed": false, "lambda_mult": 2.138212403865835, "edge_type": "chem"}, {"src": "Mi12", "tar": "Tm4", "offsets": [[[0, 1], 2.5], [[-1, 1], 1.3333333333333333], [[-1, 2], 1.6], [[0, 0], 1.1111111111111112]], "alpha": -1, "alpha_fixed": false, "alpha_references": ["NernPC2018"], "time_constant": null, "time_constant_fixed": false, "lambda_mult": 2.582258225750314, "edge_type": "chem"}, {"src": "Mi13", "tar": "L5", "offsets": [[[1, 0], 2.25], [[0, -1], 1], [[1, -1], 2.3333333333333335], [[0, 0], 2.2857142857142856]], "alpha": -1, "alpha_fixed": true, "alpha_references": ["NernPC2018"], "time_constant": null, "time_constant_fixed": false, "lambda_mult": 2.1711174535260707, "edge_type": "chem"}, {"src": "Mi13", "tar": "Mi1", "offsets": [[[2, -2], 1.6], [[1, 0], 2], [[0, -1], 4.166666666666667], [[1, -2], 1.4285714285714286], [[1, -1], 3.7142857142857144], [[0, 0], 2.625]], "alpha": -1, "alpha_fixed": true, "alpha_references": ["NernPC2018"], "time_constant": null, "time_constant_fixed": false, "lambda_mult": 1.5788804601952062, "edge_type": "chem"}, {"src": "Mi13", "tar": "T2", "offsets": [[[0, 1], 2.3333333333333335], [[0, -1], 1], [[0, 0], 4]], "alpha": -1, "alpha_fixed": true, "alpha_references": ["NernPC2018"], "time_constant": null, "time_constant_fixed": false, "lambda_mult": 1.1859974641486235, "edge_type": "chem"}, {"src": "Mi13", "tar": "Tm1", "offsets": [[[1, 1], 1.25], [[2, -2], 1.75], [[2, -1], 1.3333333333333333], [[1, 0], 6.5], [[0, -1], 4], [[1, -1], 5.666666666666667], [[0, 0], 5]], "alpha": -1, "alpha_fixed": true, "alpha_references": ["NernPC2018"], "time_constant": null, "time_constant_fixed": false, "lambda_mult": 1.2666515976227575, "edge_type": "chem"}, {"src": "Mi13", "tar": "Tm2", "offsets": [[[2, -2], 2], [[1, 0], 1.6666666666666667], [[0, -1], 2.7142857142857144], [[1, -2], 1.2857142857142858], [[1, -1], 3], [[0, 0], 3.625]], "alpha": -1, "alpha_fixed": true, "alpha_references": ["NernPC2018"], "time_constant": null, "time_constant_fixed": false, "lambda_mult": 1.3489668194404534, "edge_type": "chem"}, {"src": "Mi13", "tar": "Tm3", "offsets": [[[0, 1], 1], [[0, -1], 1], [[1, -1], 1.875], [[0, 0], 1.7777777777777777]], "alpha": -1, "alpha_fixed": true, "alpha_references": ["NernPC2018"], "time_constant": null, "time_constant_fixed": false, "lambda_mult": 1.0906978793461333, "edge_type": "chem"}, {"src": "Mi13", "tar": "Tm4", "offsets": [[[-1, 0], 1.1666666666666667], [[1, 1], 2], [[0, 1], 2.8], [[2, -1], 1], [[1, 0], 5], [[0, -1], 1.4], [[1, -1], 2.5], [[0, 0], 4]], "alpha": -1, "alpha_fixed": true, "alpha_references": ["NernPC2018"], "time_constant": null, "time_constant_fixed": false, "lambda_mult": 1.2293980016135828, "edge_type": "chem"}, {"src": "Mi13", "tar": "Tm9", "offsets": [[[1, -1], 1.25]], "alpha": -1, "alpha_fixed": true, "alpha_references": ["NernPC2018"], "time_constant": null, "time_constant_fixed": false, "lambda_mult": 1.4482437046841052, "edge_type": "chem"}, {"src": "Mi14", "tar": "Tm1", "offsets": [[[-1, 0], 1.3333333333333333]], "alpha": -1, "alpha_fixed": false, "alpha_references": ["NernPC2018"], "time_constant": null, "time_constant_fixed": false, "lambda_mult": 1.414213562373095, "edge_type": "chem"}, {"src": "Mi14", "tar": "Tm4", "offsets": [[[-1, 1], 2.3333333333333335], [[-2, 1], 1.6666666666666667]], "alpha": -1, "alpha_fixed": false, "alpha_references": ["NernPC2018"], "time_constant": null, "time_constant_fixed": false, "lambda_mult": 1.2374368670764582, "edge_type": "chem"}, {"src": "Mi14", "tar": "TmY3", "offsets": [[[-1, 0], 1.6666666666666667]], "alpha": -1, "alpha_fixed": false, "alpha_references": ["NernPC2018"], "time_constant": null, "time_constant_fixed": false, "lambda_mult": 1.4142135623730954, "edge_type": "chem"}, {"src": "Mi15", "tar": "C3", "offsets": [[[0, 0], 5.857142857142857]], "alpha": 1, "alpha_fixed": false, "alpha_references": ["NernPC2018"], "time_constant": null, "time_constant_fixed": false, "lambda_mult": 2.4987007594610717, "edge_type": "chem"}, {"src": "Mi15", "tar": "Mi4", "offsets": [[[0, 0], 4.857142857142857]], "alpha": 1, "alpha_fixed": false, "alpha_references": ["NernPC2018"], "time_constant": null, "time_constant_fixed": false, "lambda_mult": 3.013778484908224, "edge_type": "chem"}, {"src": "Mi15", "tar": "Mi10", "offsets": [[[0, 1], 1.25]], "alpha": 1, "alpha_fixed": false, "alpha_references": ["NernPC2018"], "time_constant": null, "time_constant_fixed": false, "lambda_mult": 4.008389523247331, "edge_type": "chem"}, {"src": "Mi15", "tar": "Mi15", "offsets": [[[-1, 0], 1], [[0, 1], 1.8], [[-1, 1], 2], [[0, -2], 1.3333333333333333], [[1, -1], 1]], "alpha": 1, "alpha_fixed": false, "alpha_references": ["NernPC2018"], "time_constant": null, "time_constant_fixed": false, "lambda_mult": 1.045503206474133, "edge_type": "chem"}, {"src": "Mi15", "tar": "Tm5c", "offsets": [[[0, -1], 1]], "alpha": 1, "alpha_fixed": false, "alpha_references": ["NernPC2018"], "time_constant": null, "time_constant_fixed": false, "lambda_mult": 1.2426406871192852, "edge_type": "chem"}, {"src": "T1", "tar": "L2", "offsets": [[[0, 0], 5.2]], "alpha": 1, "alpha_fixed": false, "alpha_references": [], "time_constant": null, "time_constant_fixed": false, "lambda_mult": 46.860065853689115, "edge_type": "chem"}, {"src": "T1", "tar": "L5", "offsets": [[[0, 0], 1]], "alpha": 1, "alpha_fixed": false, "alpha_references": [], "time_constant": null, "time_constant_fixed": false, "lambda_mult": 12.312341369536503, "edge_type": "chem"}, {"src": "T1", "tar": "Tm20", "offsets": [[[0, 0], 1.5555555555555556]], "alpha": 1, "alpha_fixed": false, "alpha_references": [], "time_constant": null, "time_constant_fixed": false, "lambda_mult": 15.839191898578663, "edge_type": "chem"}, {"src": "T2", "tar": "Lawf2", "offsets": [[[-1, 0], 2.6666666666666665], [[0, -1], 1], [[1, -1], 1.6666666666666667], [[0, 0], 2]], "alpha": 1, "alpha_fixed": false, "alpha_references": [], "time_constant": null, "time_constant_fixed": false, "lambda_mult": 1.6433926173073585, "edge_type": "chem"}, {"src": "T2", "tar": "Mi1", "offsets": [[[0, -1], 2.9], [[1, -1], 2.4545454545454546], [[0, 0], 1.2173913043478262]], "alpha": 1, "alpha_fixed": false, "alpha_references": [], "time_constant": null, "time_constant_fixed": false, "lambda_mult": 3.4936415191989187, "edge_type": "chem"}, {"src": "T2", "tar": "T2", "offsets": [[[-1, 0], 3.111111111111111], [[1, 1], 1.5714285714285714], [[0, 1], 1.875], [[-1, 1], 3.4285714285714284], [[-1, -1], 1.1428571428571428], [[1, 0], 2.2777777777777777], [[0, -1], 2.375], [[0, 2], 1.6428571428571428], [[1, -1], 3], [[-2, 0], 1.0833333333333333], [[3, 2], 1], [[-3, -2], 1], [[1, 2], 1], [[2, 0], 1.3333333333333333]], "alpha": 1, "alpha_fixed": false, "alpha_references": [], "time_constant": null, "time_constant_fixed": false, "lambda_mult": 1.4916879044791014, "edge_type": "chem"}, {"src": "T2", "tar": "Tm5c", "offsets": [[[0, -1], 3.25], [[0, 0], 2.75]], "alpha": 1, "alpha_fixed": false, "alpha_references": [], "time_constant": null, "time_constant_fixed": false, "lambda_mult": 1.6754757419094062, "edge_type": "chem"}, {"src": "T2", "tar": "TmY5a", "offsets": [[[1, 1], 1.5], [[0, -1], 1.3333333333333333], [[1, -1], 1.625]], "alpha": 1, "alpha_fixed": false, "alpha_references": [], "time_constant": null, "time_constant_fixed": false, "lambda_mult": 2.3492431288964912, "edge_type": "chem"}, {"src": "T2", "tar": "TmY15", "offsets": [[[0, 2], 1.6666666666666667], [[3, -3], 1], [[1, 2], 1]], "alpha": 1, "alpha_fixed": false, "alpha_references": [], "time_constant": null, "time_constant_fixed": false, "lambda_mult": 1.2348390035986072, "edge_type": "chem"}, {"src": "T2a", "tar": "Mi1", "offsets": [[[0, -1], 2.4], [[1, -1], 1], [[0, 0], 2.5]], "alpha": 1, "alpha_fixed": false, "alpha_references": [], "time_constant": null, "time_constant_fixed": false, "lambda_mult": 4.106599382926063, "edge_type": "chem"}, {"src": "T2a", "tar": "T3", "offsets": [[[0, 0], 1.25]], "alpha": 1, "alpha_fixed": false, "alpha_references": [], "time_constant": null, "time_constant_fixed": false, "lambda_mult": 5.512405194329137, "edge_type": "chem"}, {"src": "T2a", "tar": "Tm3", "offsets": [[[-1, 1], 1.6], [[1, -2], 1]], "alpha": 1, "alpha_fixed": false, "alpha_references": [], "time_constant": null, "time_constant_fixed": false, "lambda_mult": 1.903969567565631, "edge_type": "chem"}, {"src": "T2a", "tar": "Tm5Y", "offsets": [[[0, -1], 1], [[0, 0], 1.6666666666666667]], "alpha": 1, "alpha_fixed": false, "alpha_references": [], "time_constant": null, "time_constant_fixed": false, "lambda_mult": 1.811493187959004, "edge_type": "chem"}, {"src": "T2a", "tar": "Tm5b", "offsets": [[[1, -2], 1]], "alpha": 1, "alpha_fixed": false, "alpha_references": [], "time_constant": null, "time_constant_fixed": false, "lambda_mult": 2.553824191411542, "edge_type": "chem"}, {"src": "T2a", "tar": "Tm28", "offsets": [[[-2, 0], 1.4], [[-1, -2], 1], [[0, -1], 1]], "alpha": 1, "alpha_fixed": false, "alpha_references": [], "time_constant": null, "time_constant_fixed": false, "lambda_mult": 2.2258777854163285, "edge_type": "chem"}, {"src": "T2a", "tar": "TmY4", "offsets": [[[0, -1], 1], [[1, -2], 1], [[0, 0], 1.4285714285714286]], "alpha": 1, "alpha_fixed": false, "alpha_references": [], "time_constant": null, "time_constant_fixed": false, "lambda_mult": 1.1712382620351292, "edge_type": "chem"}, {"src": "T2a", "tar": "TmY5a", "offsets": [[[-1, 0], 1], [[1, 0], 1.125], [[0, -1], 2.1666666666666665], [[1, -2], 2.6], [[1, -1], 5.285714285714286], [[0, 0], 1.8571428571428572]], "alpha": 1, "alpha_fixed": false, "alpha_references": [], "time_constant": null, "time_constant_fixed": false, "lambda_mult": 2.3131173310788182, "edge_type": "chem"}, {"src": "T2a", "tar": "TmY9", "offsets": [[[0, -1], 1], [[1, -1], 1], [[0, 0], 1.125]], "alpha": 1, "alpha_fixed": false, "alpha_references": [], "time_constant": null, "time_constant_fixed": false, "lambda_mult": 1.2982010779631563, "edge_type": "chem"}, {"src": "T3", "tar": "T2", "offsets": [[[-2, 1], 1], [[0, 0], 1]], "alpha": 1, "alpha_fixed": false, "alpha_references": [], "time_constant": null, "time_constant_fixed": false, "lambda_mult": 1.8976408822434891, "edge_type": "chem"}, {"src": "T3", "tar": "T2a", "offsets": [[[-1, 1], 1], [[1, -2], 2], [[0, 0], 1.75]], "alpha": 1, "alpha_fixed": false, "alpha_references": [], "time_constant": null, "time_constant_fixed": false, "lambda_mult": 2.0780181528158814, "edge_type": "chem"}, {"src": "T3", "tar": "Tm3", "offsets": [[[0, 1], 2.5833333333333335], [[0, 0], 1.3333333333333333]], "alpha": 1, "alpha_fixed": false, "alpha_references": [], "time_constant": null, "time_constant_fixed": false, "lambda_mult": 2.6770030297003236, "edge_type": "chem"}, {"src": "T4a", "tar": "C3", "offsets": [[[1, 0], 1.4], [[0, 0], 3.7777777777777777]], "alpha": 1, "alpha_fixed": false, "alpha_references": [], "time_constant": null, "time_constant_fixed": false, "lambda_mult": 2.4905918736271593, "edge_type": "chem"}, {"src": "T4a", "tar": "CT1(M10)", "offsets": [[[0, 0], 5.0]], "alpha": 1, "alpha_fixed": false, "alpha_references": [], "time_constant": null, "time_constant_fixed": false, "lambda_mult": 2.5686602337427247, "edge_type": "chem"}, {"src": "T4a", "tar": "Mi9", "offsets": [[[1, 0], 1], [[0, 0], 3.0714285714285716]], "alpha": 1, "alpha_fixed": false, "alpha_references": [], "time_constant": null, "time_constant_fixed": false, "lambda_mult": 3.686741343637994, "edge_type": "chem"}, {"src": "T4a", "tar": "Mi12", "offsets": [[[-1, 1], 1.3], [[-1, -2], 2], [[0, 0], 1]], "alpha": 1, "alpha_fixed": false, "alpha_references": [], "time_constant": null, "time_constant_fixed": false, "lambda_mult": 4.501252069212962, "edge_type": "chem"}, {"src": "T4a", "tar": "T4a", "offsets": [[[-1, 0], 2.5686274509803924], [[0, 1], 1.018181818181818], [[-1, 1], 1.5454545454545454], [[-1, -1], 1], [[1, 0], 2.4901960784313726], [[0, -1], 3.1666666666666665], [[1, -1], 2.8], [[2, 0], 1], [[-5, -2], 4.333333333333333], [[5, 2], 1]], "alpha": 1, "alpha_fixed": false, "alpha_references": [], "time_constant": null, "time_constant_fixed": false, "lambda_mult": 1.3462358615534737, "edge_type": "chem"}, {"src": "T4a", "tar": "T4c", "offsets": [[[0, 2], 1], [[0, 0], 1.3333333333333333]], "alpha": 1, "alpha_fixed": false, "alpha_references": [], "time_constant": null, "time_constant_fixed": false, "lambda_mult": 1.7593737668644218, "edge_type": "chem"}, {"src": "T4a", "tar": "T5a", "offsets": [[[-1, 0], 2.7058823529411766], [[0, 1], 1.2549019607843137], [[-1, 1], 1.3725490196078431], [[-2, 1], 1.0930232558139534], [[1, 0], 1.0612244897959184], [[0, -1], 1.5357142857142858], [[1, -1], 1.0555555555555556], [[0, 0], 1.9444444444444444]], "alpha": 1, "alpha_fixed": true, "alpha_references": ["NernPC2018"], "time_constant": null, "time_constant_fixed": false, "lambda_mult": 1.5963636641536374, "edge_type": "chem"}, {"src": "T4a", "tar": "TmY14", "offsets": [[[-1, 0], 1.3928571428571428], [[-1, 1], 1.3666666666666667], [[0, -1], 1.4642857142857142], [[0, 0], 1.103448275862069]], "alpha": 1, "alpha_fixed": false, "alpha_references": [], "time_constant": null, "time_constant_fixed": false, "lambda_mult": 1.3137336758149785, "edge_type": "chem"}, {"src": "T4a", "tar": "TmY18", "offsets": [[[0, 1], 1.5], [[1, 0], 1], [[0, 0], 1.7272727272727273]], "alpha": 1, "alpha_fixed": false, "alpha_references": [], "time_constant": null, "time_constant_fixed": false, "lambda_mult": 1.7400108693949905, "edge_type": "chem"}, {"src": "T4b", "tar": "CT1(M10)", "offsets": [[[0, 0], 6.0]], "alpha": 1, "alpha_fixed": false, "alpha_references": [], "time_constant": null, "time_constant_fixed": false, "lambda_mult": 2.269097382077207, "edge_type": "chem"}, {"src": "T4b", "tar": "Mi9", "offsets": [[[0, 0], 2.25]], "alpha": 1, "alpha_fixed": false, "alpha_references": [], "time_constant": null, "time_constant_fixed": false, "lambda_mult": 2.5806956940073307, "edge_type": "chem"}, {"src": "T4b", "tar": "T4b", "offsets": [[[-1, 0], 1.8392857142857142], [[0, 1], 2.75], [[-1, 1], 3.875], [[1, 0], 2.375], [[0, -1], 1.4642857142857142], [[1, -1], 1.8275862068965518]], "alpha": 1, "alpha_fixed": false, "alpha_references": [], "time_constant": null, "time_constant_fixed": false, "lambda_mult": 1.1332283768301152, "edge_type": "chem"}, {"src": "T4b", "tar": "T4c", "offsets": [[[0, 0], 1.0909090909090908]], "alpha": 1, "alpha_fixed": false, "alpha_references": [], "time_constant": null, "time_constant_fixed": false, "lambda_mult": 2.0924333299863664, "edge_type": "chem"}, {"src": "T4b", "tar": "T5b", "offsets": [[[-1, 0], 1.3275862068965518], [[1, 0], 1.2115384615384615], [[0, -1], 1.576271186440678], [[1, -1], 1.0185185185185186], [[0, 0], 1.5245901639344261]], "alpha": 1, "alpha_fixed": true, "alpha_references": ["NernPC2018"], "time_constant": null, "time_constant_fixed": false, "lambda_mult": 1.1369235952973678, "edge_type": "chem"}, {"src": "T4b", "tar": "TmY15", "offsets": [[[0, 1], 0.3160112359550562], [[-1, 1], 0.6741573033707866], [[1, 0], 0.25280898876404495], [[1, -1], 0.2106741573033708], [[0, 0], 0.4213483146067416], [[-1, 0], 0.2633426966292135], [[1, -5], 0.4213483146067416], [[-1, -1], 0.2633426966292135], [[2, -2], 0.2106741573033708], [[2, -1], 0.25280898876404495], [[0, -1], 0.5898876404494382], [[1, -2], 0.6320224719101124], [[6, -4], 0.49157303370786526]], "alpha": 1, "alpha_fixed": false, "alpha_references": [], "time_constant": null, "time_constant_fixed": false, "lambda_mult": 1.3984876738957177, "edge_type": "chem"}, {"src": "T4c", "tar": "CT1(M10)", "offsets": [[[0, 0], 4.0]], "alpha": 1, "alpha_fixed": false, "alpha_references": [], "time_constant": null, "time_constant_fixed": false, "lambda_mult": 1.9988882987160115, "edge_type": "chem"}, {"src": "T4c", "tar": "Mi9", "offsets": [[[0, 0], 1.7692307692307692]], "alpha": 1, "alpha_fixed": false, "alpha_references": [], "time_constant": null, "time_constant_fixed": false, "lambda_mult": 3.279579646553383, "edge_type": "chem"}, {"src": "T4c", "tar": "T4c", "offsets": [[[-1, 0], 1.5], [[0, 1], 1.0847457627118644], [[-1, 1], 2.125], [[1, 0], 1], [[0, -1], 2]], "alpha": 1, "alpha_fixed": false, "alpha_references": [], "time_constant": null, "time_constant_fixed": false, "lambda_mult": 1.3790557047698746, "edge_type": "chem"}, {"src": "T4c", "tar": "T5c", "offsets": [[[0, 1], 1.1428571428571428], [[-1, 1], 1.2222222222222223], [[1, 0], 1.2264150943396226], [[0, 0], 1.4576271186440677]], "alpha": 1, "alpha_fixed": true, "alpha_references": ["NernPC2018"], "time_constant": null, "time_constant_fixed": false, "lambda_mult": 1.371473602404915, "edge_type": "chem"}, {"src": "T4c", "tar": "TmY4", "offsets": [[[-1, 0], 1.25], [[0, 1], 1.375], [[-1, 1], 1], [[2, -1], 1.7142857142857142], [[-1, 2], 2.125], [[1, 0], 1.375], [[0, -1], 2.375], [[0, 2], 2.2857142857142856], [[1, -2], 1.25], [[1, -1], 3.25], [[-1, 3], 3.8333333333333335], [[0, 0], 1.125], [[2, -4], 1.4285714285714286], [[5, -4], 3.6666666666666665], [[-1, 4], 1.375], [[-2, 4], 1.4], [[2, -3], 2.2857142857142856], [[0, 5], 1.25], [[-2, 5], 2.1666666666666665], [[-1, 5], 1.2], [[1, -3], 1.125]], "alpha": 1, "alpha_fixed": false, "alpha_references": [], "time_constant": null, "time_constant_fixed": false, "lambda_mult": 1.3443228789066584, "edge_type": "chem"}, {"src": "T4c", "tar": "TmY14", "offsets": [[[-1, 1], 1.064516129032258]], "alpha": 1, "alpha_fixed": false, "alpha_references": [], "time_constant": null, "time_constant_fixed": false, "lambda_mult": 1.6734296145335723, "edge_type": "chem"}, {"src": "T4c", "tar": "TmY15", "offsets": [[[1, 1], 0.2209363492898474], [[0, 1], 0.3037874802735402], [[-1, 1], 0.30931088900578635], [[-1, 2], 0.1933193056286165], [[1, 0], 0.37559179379274055], [[0, -1], 0.25775907417148863], [[0, 2], 0.28721725407680165], [[1, -1], 0.5523408732246184], [[-1, 3], 0.30931088900578635], [[0, 0], 0.6407154129405574], [[-1, 0], 0.15465544450289317], [[5, -4], 0.2209363492898474], [[-1, 4], 0.3314045239347711], [[2, 1], 0.478695423461336], [[2, -3], 0.1104681746449237], [[-2, -1], 0.5523408732246184], [[2, -2], 0.24302998421883215], [[1, -2], 0.2209363492898474], [[-2, 3], 0.24302998421883215], [[0, 3], 0.3314045239347711], [[1, 2], 0.3314045239347711], [[2, 0], 0.3314045239347711]], "alpha": 1, "alpha_fixed": false, "alpha_references": [], "time_constant": null, "time_constant_fixed": false, "lambda_mult": 1.2809039308376666, "edge_type": "chem"}, {"src": "T4d", "tar": "CT1(M10)", "offsets": [[[0, 0], 5.0]], "alpha": 1, "alpha_fixed": false, "alpha_references": [], "time_constant": null, "time_constant_fixed": false, "lambda_mult": 2.561495769253767, "edge_type": "chem"}, {"src": "T4d", "tar": "T4a", "offsets": [[[-1, -1], 1]], "alpha": 1, "alpha_fixed": false, "alpha_references": [], "time_constant": null, "time_constant_fixed": false, "lambda_mult": 2.967645711446638, "edge_type": "chem"}, {"src": "T4d", "tar": "T4d", "offsets": [[[-1, 0], 1.0943396226415094], [[0, 1], 2.4339622641509435], [[1, 0], 1.4150943396226414], [[0, -1], 1.490566037735849], [[1, -1], 1.7222222222222223]], "alpha": 1, "alpha_fixed": false, "alpha_references": [], "time_constant": null, "time_constant_fixed": false, "lambda_mult": 1.31399940975074, "edge_type": "chem"}, {"src": "T4d", "tar": "T5d", "offsets": [[[1, 0], 1.1914893617021276], [[0, 0], 1.24]], "alpha": 1, "alpha_fixed": true, "alpha_references": ["NernPC2018"], "time_constant": null, "time_constant_fixed": false, "lambda_mult": 1.5913989652316798, "edge_type": "chem"}, {"src": "T4d", "tar": "TmY4", "offsets": [[[0, 1], 1.125], [[1, -1], 1], [[2, -4], 1.25], [[1, -4], 2], [[2, -3], 1.4], [[2, -2], 1.375], [[3, -2], 1.1666666666666667], [[3, -3], 1.8]], "alpha": 1, "alpha_fixed": false, "alpha_references": [], "time_constant": null, "time_constant_fixed": false, "lambda_mult": 1.3859269331456456, "edge_type": "chem"}, {"src": "T4d", "tar": "TmY15", "offsets": [[[0, 1], 0.12422360248447203], [[-1, 1], 0.12422360248447203], [[1, -1], 0.17391304347826084], [[-1, 4], 0.15527950310559005], [[2, -2], 0.14906832298136644], [[-1, 2], 0.14906832298136644], [[-2, 2], 0.12422360248447203]], "alpha": 1, "alpha_fixed": false, "alpha_references": [], "time_constant": null, "time_constant_fixed": false, "lambda_mult": 1.9536407252841337, "edge_type": "chem"}, {"src": "T5a", "tar": "CT1(Lo1)", "offsets": [[[0, 0], 1.2982456140350878]], "alpha": 1, "alpha_fixed": false, "alpha_references": [], "time_constant": null, "time_constant_fixed": false, "lambda_mult": 1.4265766805495144, "edge_type": "chem"}, {"src": "T5a", "tar": "T4a", "offsets": [[[-1, 0], 1.1020408163265305], [[0, 1], 1.3392857142857142], [[1, 0], 2.2941176470588234], [[0, -1], 1.1764705882352942], [[1, -1], 1.411764705882353], [[0, 0], 1.9074074074074074]], "alpha": 1, "alpha_fixed": false, "alpha_references": [], "time_constant": null, "time_constant_fixed": false, "lambda_mult": 1.5065785117915462, "edge_type": "chem"}, {"src": "T5a", "tar": "T5a", "offsets": [[[-1, 0], 2.037037037037037], [[1, 1], 1.1521739130434783], [[0, 1], 2.2181818181818183], [[-1, 1], 2.036363636363636], [[-1, -1], 1.4782608695652173], [[2, -1], 1.0227272727272727], [[1, 0], 2.240740740740741], [[0, -1], 2.9454545454545453], [[1, -2], 1.2962962962962963], [[1, -1], 2.2]], "alpha": 1, "alpha_fixed": true, "alpha_references": ["NernPC2018"], "time_constant": null, "time_constant_fixed": false, "lambda_mult": 1.3791785292478604, "edge_type": "chem"}, {"src": "T5a", "tar": "T5b", "offsets": [[[1, -1], 1.2093023255813953], [[0, 0], 1.0408163265306123]], "alpha": 1, "alpha_fixed": true, "alpha_references": ["NernPC2018"], "time_constant": null, "time_constant_fixed": false, "lambda_mult": 1.842632910817597, "edge_type": "chem"}, {"src": "T5a", "tar": "TmY9", "offsets": [[[-4, 2], 1]], "alpha": 1, "alpha_fixed": false, "alpha_references": [], "time_constant": null, "time_constant_fixed": false, "lambda_mult": 1.4148558070850383, "edge_type": "chem"}, {"src": "T5a", "tar": "TmY14", "offsets": [[[-1, 0], 1.8148148148148149], [[0, 1], 1.7857142857142858], [[-1, 1], 1.4137931034482758], [[-2, 1], 1], [[-1, -1], 1.4285714285714286], [[1, 0], 1.434782608695652], [[-3, 0], 1.5], [[0, -1], 1.7692307692307692], [[0, -2], 1.3333333333333333], [[1, -2], 1.4782608695652173], [[1, -1], 2.3043478260869565], [[0, 0], 3.1923076923076925]], "alpha": 1, "alpha_fixed": false, "alpha_references": [], "time_constant": null, "time_constant_fixed": false, "lambda_mult": 1.093936228521158, "edge_type": "chem"}, {"src": "T5a", "tar": "TmY15", "offsets": [[[-1, 1], 0.7333333333333333], [[-1, 2], 0.26666666666666666]], "alpha": 1, "alpha_fixed": false, "alpha_references": [], "time_constant": null, "time_constant_fixed": false, "lambda_mult": 2.2341338317351918, "edge_type": "chem"}, {"src": "T5b", "tar": "CT1(Lo1)", "offsets": [[[0, 0], 1.2982456140350878]], "alpha": 1, "alpha_fixed": false, "alpha_references": [], "time_constant": null, "time_constant_fixed": false, "lambda_mult": 1.4265766805495144, "edge_type": "chem"}, {"src": "T5b", "tar": "T2", "offsets": [[[-1, 0], 1.2380952380952381]], "alpha": 1, "alpha_fixed": false, "alpha_references": [], "time_constant": null, "time_constant_fixed": false, "lambda_mult": 2.2413028084736593, "edge_type": "chem"}, {"src": "T5b", "tar": "T4b", "offsets": [[[0, 1], 1.2033898305084745], [[1, 0], 1.1206896551724137], [[0, -1], 1.105263157894737], [[1, -1], 1.05], [[0, 0], 1.819672131147541]], "alpha": 1, "alpha_fixed": false, "alpha_references": [], "time_constant": null, "time_constant_fixed": false, "lambda_mult": 1.1004650265675289, "edge_type": "chem"}, {"src": "T5b", "tar": "T5b", "offsets": [[[-1, 0], 2.0701754385964914], [[1, 1], 1.3], [[0, 1], 2.5737704918032787], [[-1, 1], 2.542372881355932], [[-1, -1], 1.38], [[-1, 2], 1.2857142857142858], [[1, 0], 1.9824561403508771], [[0, -1], 2.2295081967213113], [[0, -2], 1.5192307692307692], [[1, -2], 1.0357142857142858], [[1, -1], 2.0338983050847457], [[1, -3], 1.04]], "alpha": 1, "alpha_fixed": true, "alpha_references": ["NernPC2018"], "time_constant": null, "time_constant_fixed": false, "lambda_mult": 1.4403603310345747, "edge_type": "chem"}, {"src": "T5b", "tar": "T5d", "offsets": [[[0, 1], 1.065217391304348]], "alpha": 1, "alpha_fixed": true, "alpha_references": ["NernPC2018"], "time_constant": null, "time_constant_fixed": false, "lambda_mult": 2.214158833731222, "edge_type": "chem"}, {"src": "T5b", "tar": "Tm2", "offsets": [[[0, 0], 1.032258064516129]], "alpha": 1, "alpha_fixed": false, "alpha_references": [], "time_constant": null, "time_constant_fixed": false, "lambda_mult": 3.969336284688697, "edge_type": "chem"}, {"src": "T5b", "tar": "TmY14", "offsets": [[[-1, 1], 1], [[0, -1], 1.0666666666666667], [[0, 0], 1.032258064516129]], "alpha": 1, "alpha_fixed": false, "alpha_references": [], "time_constant": null, "time_constant_fixed": false, "lambda_mult": 1.5223476881240008, "edge_type": "chem"}, {"src": "T5b", "tar": "TmY15", "offsets": [[[1, 1], 0.06309148264984227], [[0, 1], 0.08832807570977917], [[-1, 4], 0.07886435331230283], [[-1, 1], 0.138801261829653], [[2, -3], 0.07570977917981071], [[2, -2], 0.10094637223974763], [[-1, 2], 0.08832807570977917], [[0, -1], 0.06309148264984227], [[1, -1], 0.07570977917981071], [[-1, 3], 0.06309148264984227], [[0, 3], 0.08832807570977917], [[0, 0], 0.07570977917981071]], "alpha": 1, "alpha_fixed": false, "alpha_references": [], "time_constant": null, "time_constant_fixed": false, "lambda_mult": 1.6153705465737647, "edge_type": "chem"}, {"src": "T5c", "tar": "CT1(Lo1)", "offsets": [[[0, 0], 1.2982456140350878]], "alpha": 1, "alpha_fixed": false, "alpha_references": [], "time_constant": null, "time_constant_fixed": false, "lambda_mult": 1.4265766805495144, "edge_type": "chem"}, {"src": "T5c", "tar": "T4c", "offsets": [[[1, 0], 1.1730769230769231], [[0, -1], 1.0535714285714286], [[1, -1], 1.037037037037037], [[0, 0], 1.423728813559322]], "alpha": 1, "alpha_fixed": false, "alpha_references": [], "time_constant": null, "time_constant_fixed": false, "lambda_mult": 1.2594759702593423, "edge_type": "chem"}, {"src": "T5c", "tar": "T5c", "offsets": [[[-1, 0], 1.5384615384615385], [[0, 1], 1.1428571428571428], [[-1, 1], 2.192982456140351], [[1, 0], 1.0192307692307692], [[0, -1], 1.5714285714285714], [[1, -1], 1.6140350877192982]], "alpha": 1, "alpha_fixed": true, "alpha_references": ["NernPC2018"], "time_constant": null, "time_constant_fixed": false, "lambda_mult": 1.1241081857399955, "edge_type": "chem"}, {"src": "T5c", "tar": "Tm2", "offsets": [[[0, 0], 1.2903225806451613]], "alpha": 1, "alpha_fixed": false, "alpha_references": [], "time_constant": null, "time_constant_fixed": false, "lambda_mult": 3.587427446560756, "edge_type": "chem"}, {"src": "T5c", "tar": "TmY4", "offsets": [[[-1, 4], 1.5714285714285714], [[-1, 2], 1], [[3, -2], 1.2], [[0, -1], 1.5], [[0, -2], 1.3333333333333333], [[0, 2], 1.375], [[1, -2], 1.2857142857142858], [[-3, 6], 1.5], [[-1, 3], 2.4285714285714284], [[1, -3], 1.1666666666666667], [[0, 0], 1]], "alpha": 1, "alpha_fixed": false, "alpha_references": [], "time_constant": null, "time_constant_fixed": false, "lambda_mult": 1.570257695961886, "edge_type": "chem"}, {"src": "T5c", "tar": "TmY14", "offsets": [[[0, 0], 1.3870967741935485]], "alpha": 1, "alpha_fixed": false, "alpha_references": [], "time_constant": null, "time_constant_fixed": false, "lambda_mult": 1.3898178251352094, "edge_type": "chem"}, {"src": "T5c", "tar": "TmY15", "offsets": [[[4, -1], 0.05961251862891208], [[-1, 1], 0.12518628912071536], [[2, -2], 0.04470938897168406], [[2, -1], 0.053651266766020875], [[-1, 2], 0.11624441132637857], [[1, 0], 0.053651266766020875], [[3, -1], 0.0670640834575261], [[3, -2], 0.08047690014903132], [[0, -1], 0.04470938897168406], [[1, -2], 0.04470938897168406], [[1, -1], 0.10730253353204175], [[-1, 3], 0.04470938897168406], [[0, 3], 0.05961251862891208], [[0, 0], 0.09836065573770494]], "alpha": 1, "alpha_fixed": false, "alpha_references": [], "time_constant": null, "time_constant_fixed": false, "lambda_mult": 1.4232553572931277, "edge_type": "chem"}, {"src": "T5d", "tar": "CT1(Lo1)", "offsets": [[[0, 0], 1.2982456140350878]], "alpha": 1, "alpha_fixed": false, "alpha_references": [], "time_constant": null, "time_constant_fixed": false, "lambda_mult": 1.4265766805495144, "edge_type": "chem"}, {"src": "T5d", "tar": "T2", "offsets": [[[-4, 1], 1]], "alpha": 1, "alpha_fixed": false, "alpha_references": [], "time_constant": null, "time_constant_fixed": false, "lambda_mult": 2.105370849897757, "edge_type": "chem"}, {"src": "T5d", "tar": "T4d", "offsets": [[[-1, 0], 1.0212765957446808], [[0, -1], 1.4901960784313726], [[0, 0], 1.18]], "alpha": 1, "alpha_fixed": false, "alpha_references": [], "time_constant": null, "time_constant_fixed": false, "lambda_mult": 1.520975545693067, "edge_type": "chem"}, {"src": "T5d", "tar": "T5d", "offsets": [[[-1, 0], 1.8571428571428572], [[1, 1], 1.1111111111111112], [[0, 1], 2.119047619047619], [[-1, 1], 1.0465116279069768], [[-1, -1], 1.1666666666666667], [[1, 0], 2.119047619047619], [[0, -1], 1.4523809523809523], [[1, -2], 1.0232558139534884], [[1, -1], 2.302325581395349]], "alpha": 1, "alpha_fixed": true, "alpha_references": ["NernPC2018"], "time_constant": null, "time_constant_fixed": false, "lambda_mult": 1.444645288936407, "edge_type": "chem"}, {"src": "T5d", "tar": "TmY4", "offsets": [[[2, -3], 1.1428571428571428], [[1, 0], 1.25], [[0, 2], 1], [[1, -1], 1.125], [[3, -4], 1.4], [[1, -3], 1.4], [[3, -5], 1.6666666666666667]], "alpha": 1, "alpha_fixed": false, "alpha_references": [], "time_constant": null, "time_constant_fixed": false, "lambda_mult": 1.8285433961071036, "edge_type": "chem"}, {"src": "T5d", "tar": "TmY15", "offsets": [[[-1, 0], 0.14925373134328357], [[-1, 1], 0.33582089552238803], [[0, 2], 0.14925373134328357], [[1, 2], 0.18656716417910446], [[0, 0], 0.1791044776119403]], "alpha": 1, "alpha_fixed": false, "alpha_references": [], "time_constant": null, "time_constant_fixed": false, "lambda_mult": 1.9450930850498802, "edge_type": "chem"}, {"src": "Tm1", "tar": "L2", "offsets": [[[0, 0], 5.571428571428571]], "alpha": 1, "alpha_fixed": false, "alpha_references": [], "time_constant": null, "time_constant_fixed": false, "lambda_mult": 42.75577549323798, "edge_type": "chem"}, {"src": "Tm1", "tar": "L5", "offsets": [[[0, 0], 10.666666666666666]], "alpha": 1, "alpha_fixed": false, "alpha_references": [], "time_constant": null, "time_constant_fixed": false, "lambda_mult": 38.69734426753443, "edge_type": "chem"}, {"src": "Tm1", "tar": "Lawf2", "offsets": [[[-1, 0], 2.3333333333333335], [[0, 1], 3.3333333333333335], [[-1, 1], 3], [[0, 0], 2]], "alpha": 1, "alpha_fixed": false, "alpha_references": [], "time_constant": null, "time_constant_fixed": false, "lambda_mult": 1.8446432817563116, "edge_type": "chem"}, {"src": "Tm1", "tar": "C3", "offsets": [[[0, -1], 1.125], [[0, 0], 1.3333333333333333]], "alpha": 1, "alpha_fixed": false, "alpha_references": [], "time_constant": null, "time_constant_fixed": false, "lambda_mult": 9.981979662265514, "edge_type": "chem"}, {"src": "Tm1", "tar": "CT1(Lo1)", "offsets": [[[0, 0], 7.711111111111111]], "alpha": 1, "alpha_fixed": false, "alpha_references": [], "time_constant": null, "time_constant_fixed": false, "lambda_mult": 3.170195417631355, "edge_type": "chem"}, {"src": "Tm1", "tar": "Mi1", "offsets": [[[0, 0], 2.1538461538461537]], "alpha": 1, "alpha_fixed": false, "alpha_references": [], "time_constant": null, "time_constant_fixed": false, "lambda_mult": 10.990543952600998, "edge_type": "chem"}, {"src": "Tm1", "tar": "Mi2", "offsets": [[[-1, 0], 3.75], [[0, 1], 4.8], [[-1, 1], 3.8], [[0, -1], 1.8], [[0, 0], 6.5]], "alpha": 1, "alpha_fixed": false, "alpha_references": [], "time_constant": null, "time_constant_fixed": false, "lambda_mult": 2.038673198110241, "edge_type": "chem"}, {"src": "Tm1", "tar": "Mi4", "offsets": [[[0, 0], 6.217391304347826]], "alpha": 1, "alpha_fixed": false, "alpha_references": [], "time_constant": null, "time_constant_fixed": false, "lambda_mult": 5.862246730783367, "edge_type": "chem"}, {"src": "Tm1", "tar": "Mi9", "offsets": [[[0, 0], 7.5]], "alpha": 1, "alpha_fixed": false, "alpha_references": [], "time_constant": null, "time_constant_fixed": false, "lambda_mult": 10.527431628114599, "edge_type": "chem"}, {"src": "Tm1", "tar": "Mi12", "offsets": [[[0, -1], 1.1428571428571428]], "alpha": 1, "alpha_fixed": false, "alpha_references": [], "time_constant": null, "time_constant_fixed": false, "lambda_mult": 3.779168304099364, "edge_type": "chem"}, {"src": "Tm1", "tar": "Mi13", "offsets": [[[0, -1], 1.4], [[0, 0], 1.2857142857142858]], "alpha": 1, "alpha_fixed": false, "alpha_references": [], "time_constant": null, "time_constant_fixed": false, "lambda_mult": 1.7646852854875033, "edge_type": "chem"}, {"src": "Tm1", "tar": "T1", "offsets": [[[0, 0], 1.4]], "alpha": 1, "alpha_fixed": false, "alpha_references": [], "time_constant": null, "time_constant_fixed": false, "lambda_mult": 36.660605559646726, "edge_type": "chem"}, {"src": "Tm1", "tar": "T2", "offsets": [[[0, 1], 1.1]], "alpha": 1, "alpha_fixed": false, "alpha_references": [], "time_constant": null, "time_constant_fixed": false, "lambda_mult": 5.450858989435687, "edge_type": "chem"}, {"src": "Tm1", "tar": "T2a", "offsets": [[[0, 1], 9.6], [[-1, 1], 5.222222222222222], [[-1, 2], 1.3333333333333333], [[0, -1], 1], [[0, 0], 4.363636363636363]], "alpha": 1, "alpha_fixed": false, "alpha_references": [], "time_constant": null, "time_constant_fixed": false, "lambda_mult": 1.9465931481791399, "edge_type": "chem"}, {"src": "Tm1", "tar": "T3", "offsets": [[[-1, 0], 6.833333333333333], [[0, 1], 1.25], [[-1, 1], 5.5], [[2, -1], 6.25], [[1, 0], 4.285714285714286], [[0, -1], 2.375], [[1, -1], 2.7142857142857144], [[0, 0], 19.88888888888889], [[2, 0], 3]], "alpha": 1, "alpha_fixed": false, "alpha_references": [], "time_constant": null, "time_constant_fixed": false, "lambda_mult": 3.0636116560645723, "edge_type": "chem"}, {"src": "Tm1", "tar": "T5a", "offsets": [[[-1, 0], 3.6296296296296298], [[1, 1], 1.4285714285714286], [[0, 1], 3.4444444444444446], [[-1, 1], 4.615384615384615], [[-1, 2], 1.2307692307692308], [[-2, 2], 1.8181818181818181], [[1, 0], 1.7692307692307692], [[0, -1], 1.1851851851851851], [[1, -1], 1.64], [[0, 0], 5.931034482758621]], "alpha": 1, "alpha_fixed": true, "alpha_references": ["NernPC2018"], "time_constant": null, "time_constant_fixed": false, "lambda_mult": 2.7223418472945093, "edge_type": "chem"}, {"src": "Tm1", "tar": "T5b", "offsets": [[[1, -4], 1.6], [[0, 1], 2.074074074074074], [[-1, 1], 1.4444444444444444], [[1, 0], 1.9583333333333333], [[0, -1], 5.925925925925926], [[1, -1], 3.56], [[0, 0], 7.925925925925926]], "alpha": 1, "alpha_fixed": true, "alpha_references": ["NernPC2018"], "time_constant": null, "time_constant_fixed": false, "lambda_mult": 2.428371555317946, "edge_type": "chem"}, {"src": "Tm1", "tar": "T5c", "offsets": [[[0, 1], 3.1153846153846154], [[-1, 1], 1.962962962962963], [[-2, 2], 1.0769230769230769], [[1, 0], 1.5384615384615385], [[1, -2], 1], [[1, -1], 5.115384615384615], [[1, -3], 1.380952380952381], [[0, 0], 7.884615384615385]], "alpha": 1, "alpha_fixed": true, "alpha_references": ["NernPC2018"], "time_constant": null, "time_constant_fixed": false, "lambda_mult": 1.562992254233292, "edge_type": "chem"}, {"src": "Tm1", "tar": "T5d", "offsets": [[[-1, 0], 1.1851851851851851], [[0, 1], 1.15], [[2, 1], 2.3333333333333335], [[-1, 1], 2.2], [[0, -1], 2.68], [[3, 0], 1.3333333333333333], [[1, -1], 2.727272727272727], [[0, 0], 10.291666666666666], [[2, 0], 3.3333333333333335]], "alpha": 1, "alpha_fixed": true, "alpha_references": ["NernPC2018"], "time_constant": null, "time_constant_fixed": false, "lambda_mult": 3.348365097017714, "edge_type": "chem"}, {"src": "Tm1", "tar": "Tm2", "offsets": [[[0, 0], 6.142857142857143]], "alpha": 1, "alpha_fixed": false, "alpha_references": [], "time_constant": null, "time_constant_fixed": false, "lambda_mult": 6.023926423008472, "edge_type": "chem"}, {"src": "Tm1", "tar": "Tm4", "offsets": [[[0, 1], 5.666666666666667], [[-1, 1], 6.6], [[-2, 1], 1], [[0, 0], 3.142857142857143]], "alpha": 1, "alpha_fixed": false, "alpha_references": [], "time_constant": null, "time_constant_fixed": false, "lambda_mult": 2.5431428402213467, "edge_type": "chem"}, {"src": "Tm1", "tar": "Tm5Y", "offsets": [[[0, -1], 1.3333333333333333], [[0, 0], 1]], "alpha": 1, "alpha_fixed": false, "alpha_references": [], "time_constant": null, "time_constant_fixed": false, "lambda_mult": 2.173700889412694, "edge_type": "chem"}, {"src": "Tm1", "tar": "Tm9", "offsets": [[[0, 0], 5.896551724137931]], "alpha": 1, "alpha_fixed": false, "alpha_references": [], "time_constant": null, "time_constant_fixed": false, "lambda_mult": 28.115503645286648, "edge_type": "chem"}, {"src": "Tm1", "tar": "Tm20", "offsets": [[[0, 0], 8]], "alpha": 1, "alpha_fixed": false, "alpha_references": [], "time_constant": null, "time_constant_fixed": false, "lambda_mult": 6.986640830724896, "edge_type": "chem"}, {"src": "Tm1", "tar": "Tm28", "offsets": [[[-1, 0], 4.125], [[-2, 0], 2.2], [[-3, 1], 2.6666666666666665], [[-2, 1], 1], [[1, 0], 2], [[0, 0], 5.714285714285714]], "alpha": 1, "alpha_fixed": false, "alpha_references": [], "time_constant": null, "time_constant_fixed": false, "lambda_mult": 1.5699043721860262, "edge_type": "chem"}, {"src": "Tm1", "tar": "TmY4", "offsets": [[[-1, 0], 2.6666666666666665], [[0, 1], 2.4285714285714284], [[-1, 1], 1.4], [[-1, -1], 1.6], [[-1, 2], 1.6], [[0, -1], 3.25], [[1, -2], 2], [[1, -1], 2.1666666666666665], [[0, 0], 5], [[2, -2], 2.75]], "alpha": 1, "alpha_fixed": false, "alpha_references": [], "time_constant": null, "time_constant_fixed": false, "lambda_mult": 1.9356393527671936, "edge_type": "chem"}, {"src": "Tm1", "tar": "TmY9", "offsets": [[[-1, 0], 2], [[0, 1], 1], [[0, 2], 1.6666666666666667], [[1, -1], 1], [[0, 3], 1], [[0, 0], 1.8333333333333333]], "alpha": 1, "alpha_fixed": false, "alpha_references": [], "time_constant": null, "time_constant_fixed": false, "lambda_mult": 1.6656025317253549, "edge_type": "chem"}, {"src": "Tm1", "tar": "TmY15", "offsets": [[[-1, 1], 1.25], [[0, -1], 1.2], [[-1, 0], 1.25], [[2, -1], 1.25]], "alpha": 1, "alpha_fixed": false, "alpha_references": [], "time_constant": null, "time_constant_fixed": false, "lambda_mult": 1.1524495870449658, "edge_type": "chem"}, {"src": "Tm2", "tar": "L2", "offsets": [[[0, 0], 7.285714285714286]], "alpha": 1, "alpha_fixed": false, "alpha_references": [], "time_constant": null, "time_constant_fixed": false, "lambda_mult": 11.716976211705926, "edge_type": "chem"}, {"src": "Tm2", "tar": "L5", "offsets": [[[0, 0], 15.153846153846153]], "alpha": 1, "alpha_fixed": false, "alpha_references": [], "time_constant": null, "time_constant_fixed": false, "lambda_mult": 3.2809216779324686, "edge_type": "chem"}, {"src": "Tm2", "tar": "Lawf1", "offsets": [[[0, 0], 1.1666666666666667]], "alpha": 1, "alpha_fixed": false, "alpha_references": [], "time_constant": null, "time_constant_fixed": false, "lambda_mult": 2.164195151594013, "edge_type": "chem"}, {"src": "Tm2", "tar": "C3", "offsets": [[[0, -1], 3.2222222222222223], [[1, -1], 1.25], [[0, 0], 1]], "alpha": 1, "alpha_fixed": false, "alpha_references": [], "time_constant": null, "time_constant_fixed": false, "lambda_mult": 11.209187790077463, "edge_type": "chem"}, {"src": "Tm2", "tar": "CT1(Lo1)", "offsets": [[[0, 0], 1.24]], "alpha": 1, "alpha_fixed": false, "alpha_references": [], "time_constant": null, "time_constant_fixed": false, "lambda_mult": 3.7849168001455955, "edge_type": "chem"}, {"src": "Tm2", "tar": "Mi4", "offsets": [[[0, 0], 5.875]], "alpha": 1, "alpha_fixed": false, "alpha_references": [], "time_constant": null, "time_constant_fixed": false, "lambda_mult": 8.809434189650105, "edge_type": "chem"}, {"src": "Tm2", "tar": "Mi9", "offsets": [[[0, 0], 10.461538461538462]], "alpha": 1, "alpha_fixed": false, "alpha_references": [], "time_constant": null, "time_constant_fixed": false, "lambda_mult": 4.894624494257725, "edge_type": "chem"}, {"src": "Tm2", "tar": "T2", "offsets": [[[-1, 0], 1.5], [[0, 1], 15.363636363636363], [[-1, 1], 14], [[-1, 2], 4.8], [[1, 0], 1.3529411764705883], [[1, -1], 1.7391304347826086], [[0, 0], 13.909090909090908]], "alpha": 1, "alpha_fixed": false, "alpha_references": [], "time_constant": null, "time_constant_fixed": false, "lambda_mult": 2.670234701992532, "edge_type": "chem"}, {"src": "Tm2", "tar": "T2a", "offsets": [[[-1, 0], 1]], "alpha": 1, "alpha_fixed": false, "alpha_references": [], "time_constant": null, "time_constant_fixed": false, "lambda_mult": 3.4973564803735178, "edge_type": "chem"}, {"src": "Tm2", "tar": "T5a", "offsets": [[[-1, 0], 4.21875], [[1, 1], 1.3333333333333333], [[0, 1], 4.419354838709677], [[-1, 1], 4.066666666666666], [[-1, 2], 1.1785714285714286], [[1, 0], 2.0344827586206895], [[1, -1], 1.4642857142857142], [[0, 0], 8.303030303030303]], "alpha": 1, "alpha_fixed": true, "alpha_references": ["NernPC2018"], "time_constant": null, "time_constant_fixed": false, "lambda_mult": 2.8225999053834525, "edge_type": "chem"}, {"src": "Tm2", "tar": "T5b", "offsets": [[[-1, 0], 1.75], [[1, -4], 2], [[0, 1], 2.7586206896551726], [[-1, 1], 1.4848484848484849], [[1, 0], 2.0384615384615383], [[0, -1], 7.166666666666667], [[1, -1], 2.4516129032258065], [[0, 0], 7.483870967741935]], "alpha": 1, "alpha_fixed": true, "alpha_references": ["NernPC2018"], "time_constant": null, "time_constant_fixed": false, "lambda_mult": 2.8143853998267576, "edge_type": "chem"}, {"src": "Tm2", "tar": "T5c", "offsets": [[[0, 1], 3.8333333333333335], [[-1, 1], 1.2333333333333334], [[1, 0], 2.6666666666666665], [[1, -2], 1.0344827586206897], [[1, -1], 8.310344827586206], [[1, -3], 1.1538461538461537], [[0, 0], 9.64516129032258]], "alpha": 1, "alpha_fixed": true, "alpha_references": ["NernPC2018"], "time_constant": null, "time_constant_fixed": false, "lambda_mult": 1.9142205958855696, "edge_type": "chem"}, {"src": "Tm2", "tar": "T5d", "offsets": [[[0, 1], 1.2173913043478262], [[2, 1], 2], [[-1, 1], 2.6551724137931036], [[0, -1], 2.5], [[3, 0], 1.6], [[1, -1], 2.0434782608695654], [[0, 0], 13.928571428571429], [[2, 0], 2.1538461538461537]], "alpha": 1, "alpha_fixed": true, "alpha_references": ["NernPC2018"], "time_constant": null, "time_constant_fixed": false, "lambda_mult": 2.7444945094772155, "edge_type": "chem"}, {"src": "Tm2", "tar": "Tm1", "offsets": [[[0, 0], 7]], "alpha": 1, "alpha_fixed": false, "alpha_references": [], "time_constant": null, "time_constant_fixed": false, "lambda_mult": 12.43790532713973, "edge_type": "chem"}, {"src": "Tm2", "tar": "Tm4", "offsets": [[[0, 1], 1.8333333333333333], [[-1, 1], 1.7727272727272727], [[0, 0], 1.0434782608695652]], "alpha": 1, "alpha_fixed": false, "alpha_references": [], "time_constant": null, "time_constant_fixed": false, "lambda_mult": 4.72977545665187, "edge_type": "chem"}, {"src": "Tm2", "tar": "Tm9", "offsets": [[[0, 0], 4.709677419354839]], "alpha": 1, "alpha_fixed": false, "alpha_references": [], "time_constant": null, "time_constant_fixed": false, "lambda_mult": 8.358236525885081, "edge_type": "chem"}, {"src": "Tm2", "tar": "Tm28", "offsets": [[[-1, 0], 1.4444444444444444], [[0, 0], 2.75]], "alpha": 1, "alpha_fixed": false, "alpha_references": [], "time_constant": null, "time_constant_fixed": false, "lambda_mult": 1.545413325327392, "edge_type": "chem"}, {"src": "Tm2", "tar": "TmY3", "offsets": [[[-1, 0], 3.3333333333333335], [[0, 1], 1.7142857142857142], [[-1, 1], 3.7142857142857144], [[1, 0], 2.6], [[0, -1], 1.3529411764705883], [[1, -1], 5.8], [[0, 0], 6.714285714285714]], "alpha": 1, "alpha_fixed": false, "alpha_references": [], "time_constant": null, "time_constant_fixed": false, "lambda_mult": 4.184142139276661, "edge_type": "chem"}, {"src": "Tm2", "tar": "TmY4", "offsets": [[[2, -2], 1]], "alpha": 1, "alpha_fixed": false, "alpha_references": [], "time_constant": null, "time_constant_fixed": false, "lambda_mult": 2.356181254375315, "edge_type": "chem"}, {"src": "Tm2", "tar": "TmY13", "offsets": [[[-1, 0], 1], [[0, -1], 1.6666666666666667]], "alpha": 1, "alpha_fixed": false, "alpha_references": [], "time_constant": null, "time_constant_fixed": false, "lambda_mult": 1.5891862259789111, "edge_type": "chem"}, {"src": "Tm2", "tar": "TmY15", "offsets": [[[0, 1], 1.75], [[-1, 1], 2], [[-1, 2], 1.6666666666666667], [[0, 0], 1.4]], "alpha": 1, "alpha_fixed": false, "alpha_references": [], "time_constant": null, "time_constant_fixed": false, "lambda_mult": 1.245652071709978, "edge_type": "chem"}, {"src": "Tm2", "tar": "TmY18", "offsets": [[[-1, 0], 1.1111111111111112], [[0, -1], 1.6666666666666667], [[1, -1], 1.3636363636363635], [[0, 0], 1.4615384615384615]], "alpha": 1, "alpha_fixed": false, "alpha_references": [], "time_constant": null, "time_constant_fixed": false, "lambda_mult": 2.709920180356938, "edge_type": "chem"}, {"src": "Tm3", "tar": "L1", "offsets": [[[-1, 0], 1.1666666666666667], [[-1, 1], 1.1], [[1, 0], 1], [[0, -1], 1.7142857142857142], [[1, -1], 2.142857142857143], [[0, 0], 2.5]], "alpha": 1, "alpha_fixed": false, "alpha_references": [], "time_constant": null, "time_constant_fixed": false, "lambda_mult": 1.5634744696070277, "edge_type": "chem"}, {"src": "Tm3", "tar": "Lawf1", "offsets": [[[0, 1], 1]], "alpha": 1, "alpha_fixed": false, "alpha_references": [], "time_constant": null, "time_constant_fixed": false, "lambda_mult": 1.4243953355120091, "edge_type": "chem"}, {"src": "Tm3", "tar": "Lawf2", "offsets": [[[0, 0], 3.3333333333333335]], "alpha": 1, "alpha_fixed": false, "alpha_references": [], "time_constant": null, "time_constant_fixed": false, "lambda_mult": 1.8939973018357705, "edge_type": "chem"}, {"src": "Tm3", "tar": "Mi1", "offsets": [[[0, 0], 1.2285714285714286]], "alpha": 1, "alpha_fixed": false, "alpha_references": [], "time_constant": null, "time_constant_fixed": false, "lambda_mult": 2.6384644544907276, "edge_type": "chem"}, {"src": "Tm3", "tar": "Mi11", "offsets": [[[0, -1], 1], [[0, -2], 1]], "alpha": 1, "alpha_fixed": false, "alpha_references": [], "time_constant": null, "time_constant_fixed": false, "lambda_mult": 1.0963763171773129, "edge_type": "chem"}, {"src": "Tm3", "tar": "Mi14", "offsets": [[[-1, 0], 1.5], [[1, 1], 1.3333333333333333], [[0, 1], 1.25], [[-1, 1], 1.2], [[1, 0], 1], [[1, -1], 1], [[0, 0], 3.25]], "alpha": 1, "alpha_fixed": false, "alpha_references": [], "time_constant": null, "time_constant_fixed": false, "lambda_mult": 0.850851660376602, "edge_type": "chem"}, {"src": "Tm3", "tar": "T2", "offsets": [[[0, 1], 5.5], [[-1, 1], 2.8333333333333335], [[-1, 2], 2.3333333333333335], [[1, 0], 1.3], [[0, -1], 2.4], [[0, 0], 10.307692307692308]], "alpha": 1, "alpha_fixed": false, "alpha_references": [], "time_constant": null, "time_constant_fixed": false, "lambda_mult": 1.523372850994156, "edge_type": "chem"}, {"src": "Tm3", "tar": "T2a", "offsets": [[[0, 1], 1]], "alpha": 1, "alpha_fixed": false, "alpha_references": [], "time_constant": null, "time_constant_fixed": false, "lambda_mult": 1.9271139837338052, "edge_type": "chem"}, {"src": "Tm3", "tar": "T3", "offsets": [[[0, 1], 1.6666666666666667], [[0, -1], 3.6666666666666665], [[0, 0], 3.3333333333333335]], "alpha": 1, "alpha_fixed": false, "alpha_references": [], "time_constant": null, "time_constant_fixed": false, "lambda_mult": 2.744591208378366, "edge_type": "chem"}, {"src": "Tm3", "tar": "T4a", "offsets": [[[-1, 0], 1.7], [[0, 1], 2], [[-1, 1], 2.6842105263157894], [[1, 0], 1.5555555555555556], [[0, -1], 7.8], [[0, -2], 1.8], [[1, -1], 3.6666666666666665], [[0, 0], 3.4358974358974357], [[1, 3], 1.0909090909090908]], "alpha": 1, "alpha_fixed": false, "alpha_references": [], "time_constant": null, "time_constant_fixed": false, "lambda_mult": 1.6884696294985895, "edge_type": "chem"}, {"src": "Tm3", "tar": "T4b", "offsets": [[[0, 1], 2.3157894736842106], [[-1, 1], 1.7777777777777777], [[1, 0], 1.1], [[0, -1], 4.214285714285714], [[1, -1], 3.357142857142857], [[0, 0], 3.769230769230769]], "alpha": 1, "alpha_fixed": false, "alpha_references": [], "time_constant": null, "time_constant_fixed": false, "lambda_mult": 1.6279422395797134, "edge_type": "chem"}, {"src": "Tm3", "tar": "T4c", "offsets": [[[-1, 0], 1.4545454545454546], [[0, 1], 2.0256410256410255], [[-1, -1], 1.2222222222222223], [[1, 0], 1.8888888888888888], [[0, -1], 1.8571428571428572], [[1, -2], 2.8333333333333335], [[1, -1], 2.1538461538461537], [[0, 0], 5.538461538461538]], "alpha": 1, "alpha_fixed": false, "alpha_references": [], "time_constant": null, "time_constant_fixed": false, "lambda_mult": 1.7405587844591048, "edge_type": "chem"}, {"src": "Tm3", "tar": "T4d", "offsets": [[[0, 1], 1.1818181818181819], [[2, -1], 1.1428571428571428], [[1, 0], 2.111111111111111], [[0, -1], 3.6666666666666665], [[1, -1], 1.75], [[0, 0], 5.083333333333333]], "alpha": 1, "alpha_fixed": false, "alpha_references": [], "time_constant": null, "time_constant_fixed": false, "lambda_mult": 2.0206009819411026, "edge_type": "chem"}, {"src": "Tm3", "tar": "Tm3", "offsets": [[[0, 1], 1.1111111111111112], [[-1, 1], 1.2352941176470589], [[0, -1], 1.3333333333333333], [[0, -2], 1], [[1, -2], 1], [[1, -1], 1.3529411764705883]], "alpha": 1, "alpha_fixed": false, "alpha_references": [], "time_constant": null, "time_constant_fixed": false, "lambda_mult": 1.8479217611857306, "edge_type": "chem"}, {"src": "Tm3", "tar": "Tm4", "offsets": [[[-1, 2], 1.1379310344827587]], "alpha": 1, "alpha_fixed": false, "alpha_references": [], "time_constant": null, "time_constant_fixed": false, "lambda_mult": 1.9505381048071482, "edge_type": "chem"}, {"src": "Tm3", "tar": "Tm30", "offsets": [[[0, -1], 1]], "alpha": 1, "alpha_fixed": false, "alpha_references": [], "time_constant": null, "time_constant_fixed": false, "lambda_mult": 1.414213562373095, "edge_type": "chem"}, {"src": "Tm3", "tar": "TmY3", "offsets": [[[-1, 0], 2.888888888888889], [[1, 1], 1], [[0, 1], 2.6666666666666665], [[-1, 1], 3], [[2, -3], 1], [[0, -1], 4.75], [[1, -2], 3], [[1, -1], 3.5], [[0, 0], 3.888888888888889]], "alpha": 1, "alpha_fixed": false, "alpha_references": [], "time_constant": null, "time_constant_fixed": false, "lambda_mult": 2.2941750116546364, "edge_type": "chem"}, {"src": "Tm3", "tar": "TmY5a", "offsets": [[[-1, 2], 1], [[1, 0], 3.888888888888889], [[0, -1], 3.2857142857142856], [[1, -2], 5], [[1, -1], 6.375], [[0, 0], 2.5]], "alpha": 1, "alpha_fixed": false, "alpha_references": [], "time_constant": null, "time_constant_fixed": false, "lambda_mult": 2.751114997439269, "edge_type": "chem"}, {"src": "Tm3", "tar": "TmY13", "offsets": [[[0, -1], 2]], "alpha": 1, "alpha_fixed": false, "alpha_references": [], "time_constant": null, "time_constant_fixed": false, "lambda_mult": 1.0223624718589466, "edge_type": "chem"}, {"src": "Tm3", "tar": "TmY14", "offsets": [[[-1, 0], 2.4642857142857144], [[0, 1], 2.1739130434782608], [[-1, 1], 3.8], [[2, -2], 3.8], [[-1, 2], 2.25], [[-2, 2], 1], [[1, 0], 2.5714285714285716], [[0, -1], 2.6666666666666665], [[0, 2], 1], [[1, -2], 1.4], [[1, -1], 3.3333333333333335], [[0, 0], 8.88888888888889]], "alpha": 1, "alpha_fixed": false, "alpha_references": [], "time_constant": null, "time_constant_fixed": false, "lambda_mult": 1.4354239373256497, "edge_type": "chem"}, {"src": "Tm3", "tar": "TmY15", "offsets": [[[-1, 0], 9], [[1, 1], 4.5], [[0, 1], 6.142857142857143], [[-1, 1], 8.125], [[2, -2], 3], [[2, -1], 5.2], [[-1, 2], 4.8], [[1, 0], 7.8], [[0, -1], 7.571428571428571], [[1, -1], 6.125], [[0, 0], 9], [[2, 1], 1.25], [[-2, 1], 1.6], [[2, -3], 1.8333333333333333], [[-1, -1], 3.3333333333333335], [[-2, 2], 8.4], [[3, -1], 3.6666666666666665], [[3, -2], 1.25], [[0, 2], 1.2], [[3, -3], 1.2], [[-3, 3], 2.3333333333333335], [[1, -2], 4.285714285714286], [[-1, 3], 2.25], [[-2, 3], 1], [[0, 3], 4.666666666666667], [[1, 2], 5]], "alpha": 1, "alpha_fixed": false, "alpha_references": [], "time_constant": null, "time_constant_fixed": false, "lambda_mult": 0.8466664628536523, "edge_type": "chem"}, {"src": "Tm3", "tar": "TmY18", "offsets": [[[1, 0], 1.3846153846153846], [[1, -1], 1.6666666666666667], [[0, 0], 2.5]], "alpha": 1, "alpha_fixed": false, "alpha_references": [], "time_constant": null, "time_constant_fixed": false, "lambda_mult": 2.1510594287311076, "edge_type": "chem"}, {"src": "Tm4", "tar": "Lawf2", "offsets": [[[1, -1], 2.6666666666666665], [[0, 0], 4]], "alpha": 1, "alpha_fixed": false, "alpha_references": [], "time_constant": null, "time_constant_fixed": false, "lambda_mult": 1.515096244259343, "edge_type": "chem"}, {"src": "Tm4", "tar": "C3", "offsets": [[[3, -2], 1], [[0, -1], 2.2222222222222223], [[1, -2], 1.75], [[1, -1], 2.111111111111111]], "alpha": 1, "alpha_fixed": false, "alpha_references": [], "time_constant": null, "time_constant_fixed": false, "lambda_mult": 2.855427115669239, "edge_type": "chem"}, {"src": "Tm4", "tar": "Mi4", "offsets": [[[0, -1], 2.05], [[1, -1], 2.210526315789474]], "alpha": 1, "alpha_fixed": false, "alpha_references": [], "time_constant": null, "time_constant_fixed": false, "lambda_mult": 2.6018638734025346, "edge_type": "chem"}, {"src": "Tm4", "tar": "Mi10", "offsets": [[[0, 0], 1]], "alpha": 1, "alpha_fixed": false, "alpha_references": [], "time_constant": null, "time_constant_fixed": false, "lambda_mult": 3.88109716685463, "edge_type": "chem"}, {"src": "Tm4", "tar": "Mi12", "offsets": [[[0, -1], 1]], "alpha": 1, "alpha_fixed": false, "alpha_references": [], "time_constant": null, "time_constant_fixed": false, "lambda_mult": 2.7371186686372084, "edge_type": "chem"}, {"src": "Tm4", "tar": "Mi13", "offsets": [[[0, -1], 1.4], [[0, 0], 1.4285714285714286]], "alpha": 1, "alpha_fixed": false, "alpha_references": [], "time_constant": null, "time_constant_fixed": false, "lambda_mult": 1.7188959577127092, "edge_type": "chem"}, {"src": "Tm4", "tar": "Mi14", "offsets": [[[0, 1], 1.6666666666666667], [[2, -2], 2], [[2, -1], 3.3333333333333335], [[1, 0], 3], [[0, -1], 2.3333333333333335], [[1, -1], 2], [[0, 0], 5.333333333333333]], "alpha": 1, "alpha_fixed": false, "alpha_references": [], "time_constant": null, "time_constant_fixed": false, "lambda_mult": 0.9361206932396033, "edge_type": "chem"}, {"src": "Tm4", "tar": "T2", "offsets": [[[-3, -1], 1]], "alpha": 1, "alpha_fixed": false, "alpha_references": [], "time_constant": null, "time_constant_fixed": false, "lambda_mult": 1.6870976516066494, "edge_type": "chem"}, {"src": "Tm4", "tar": "T2a", "offsets": [[[0, -1], 3.5], [[0, 0], 1.3]], "alpha": 1, "alpha_fixed": false, "alpha_references": [], "time_constant": null, "time_constant_fixed": false, "lambda_mult": 2.7477398999128684, "edge_type": "chem"}, {"src": "Tm4", "tar": "T3", "offsets": [[[-1, 1], 1.8333333333333333], [[2, -1], 2.8], [[3, -2], 2.25], [[0, -1], 5.333333333333333], [[1, -1], 1.1111111111111112], [[0, 0], 1.5714285714285714]], "alpha": 1, "alpha_fixed": false, "alpha_references": [], "time_constant": null, "time_constant_fixed": false, "lambda_mult": 2.608268768366731, "edge_type": "chem"}, {"src": "Tm4", "tar": "T5a", "offsets": [[[-1, 0], 1.0952380952380953], [[0, 1], 1.2608695652173914], [[1, 0], 1.1], [[0, -1], 4.565217391304348], [[1, -2], 1.0434782608695652], [[1, -1], 3.5454545454545454], [[0, 0], 3.8260869565217392]], "alpha": 1, "alpha_fixed": true, "alpha_references": ["NernPC2018"], "time_constant": null, "time_constant_fixed": false, "lambda_mult": 2.8650550590395545, "edge_type": "chem"}, {"src": "Tm4", "tar": "T5b", "offsets": [[[-1, 0], 1.1304347826086956], [[0, -1], 3.4782608695652173], [[0, -2], 1], [[1, -2], 2.0434782608695654], [[1, -1], 4.782608695652174], [[0, 0], 2.5217391304347827]], "alpha": 1, "alpha_fixed": true, "alpha_references": ["NernPC2018"], "time_constant": null, "time_constant_fixed": false, "lambda_mult": 2.503527059842188, "edge_type": "chem"}, {"src": "Tm4", "tar": "T5c", "offsets": [[[1, -4], 1.368421052631579], [[0, 1], 1.5909090909090908], [[2, -2], 1.7272727272727273], [[1, 0], 1.0454545454545454], [[0, -1], 1.6956521739130435], [[1, -2], 2.409090909090909], [[1, -1], 4.7272727272727275], [[0, 0], 3.652173913043478]], "alpha": 1, "alpha_fixed": true, "alpha_references": ["NernPC2018"], "time_constant": null, "time_constant_fixed": false, "lambda_mult": 1.5746196383058604, "edge_type": "chem"}, {"src": "Tm4", "tar": "T5d", "offsets": [[[0, 1], 1.0555555555555556], [[2, -1], 1.3636363636363635], [[0, -1], 3.1363636363636362], [[1, -2], 2.1], [[1, -1], 5.555555555555555], [[0, 0], 3.227272727272727]], "alpha": 1, "alpha_fixed": true, "alpha_references": ["NernPC2018"], "time_constant": null, "time_constant_fixed": false, "lambda_mult": 2.6214116486702927, "edge_type": "chem"}, {"src": "Tm4", "tar": "Tm3", "offsets": [[[1, -2], 1.1724137931034482], [[0, 0], 1.0357142857142858]], "alpha": 1, "alpha_fixed": false, "alpha_references": [], "time_constant": null, "time_constant_fixed": false, "lambda_mult": 2.3720994008344003, "edge_type": "chem"}, {"src": "Tm4", "tar": "Tm4", "offsets": [[[-1, 1], 1.1], [[0, -1], 1.1111111111111112]], "alpha": 1, "alpha_fixed": false, "alpha_references": [], "time_constant": null, "time_constant_fixed": false, "lambda_mult": 2.2814725564150464, "edge_type": "chem"}, {"src": "Tm4", "tar": "TmY3", "offsets": [[[-1, 0], 1.6666666666666667], [[2, -2], 1.125], [[0, -1], 3], [[1, -2], 1.5], [[1, -1], 1.4285714285714286], [[0, 0], 1.3333333333333333]], "alpha": 1, "alpha_fixed": false, "alpha_references": [], "time_constant": null, "time_constant_fixed": false, "lambda_mult": 3.122777371830925, "edge_type": "chem"}, {"src": "Tm4", "tar": "TmY4", "offsets": [[[1, -2], 1.1666666666666667], [[1, -1], 1.6666666666666667]], "alpha": 1, "alpha_fixed": false, "alpha_references": [], "time_constant": null, "time_constant_fixed": false, "lambda_mult": 3.035074383635021, "edge_type": "chem"}, {"src": "Tm4", "tar": "TmY5a", "offsets": [[[-1, 0], 1.6], [[2, -2], 4.142857142857143], [[0, -1], 5.333333333333333], [[1, -2], 9.8], [[1, -1], 8.375], [[0, 0], 2.1666666666666665]], "alpha": 1, "alpha_fixed": false, "alpha_references": [], "time_constant": null, "time_constant_fixed": false, "lambda_mult": 2.714789382248951, "edge_type": "chem"}, {"src": "Tm4", "tar": "TmY13", "offsets": [[[2, -2], 1.6666666666666667]], "alpha": 1, "alpha_fixed": false, "alpha_references": [], "time_constant": null, "time_constant_fixed": false, "lambda_mult": 1.2814214691803316, "edge_type": "chem"}, {"src": "Tm4", "tar": "TmY14", "offsets": [[[-1, 0], 2.9411764705882355], [[0, 1], 2], [[-1, 1], 2.3684210526315788], [[2, -3], 3.2666666666666666], [[2, -2], 3], [[2, -1], 2], [[1, 0], 2.3636363636363638], [[0, -1], 9.166666666666666], [[3, -3], 1.6666666666666667], [[1, -2], 7.25], [[1, -1], 9.833333333333334], [[0, 0], 9.166666666666666], [[-1, -1], 2.8], [[0, -2], 1.5]], "alpha": 1, "alpha_fixed": false, "alpha_references": [], "time_constant": null, "time_constant_fixed": false, "lambda_mult": 1.5626993591147986, "edge_type": "chem"}, {"src": "Tm4", "tar": "TmY15", "offsets": [[[-1, 1], 12.666666666666666], [[2, -2], 11.4], [[2, -1], 6.6], [[1, 0], 7.333333333333333], [[0, -1], 13.8], [[1, -2], 11.333333333333334], [[1, -1], 14.25], [[0, 0], 20.6], [[-1, 0], 11.666666666666666], [[1, 1], 8.333333333333334], [[2, -3], 5.75], [[3, -2], 3], [[0, -2], 5.4], [[3, -3], 4.4], [[3, -4], 1.25], [[1, -3], 5.166666666666667]], "alpha": 1, "alpha_fixed": false, "alpha_references": [], "time_constant": null, "time_constant_fixed": false, "lambda_mult": 0.8959784332372613, "edge_type": "chem"}, {"src": "Tm5Y", "tar": "Tm5a", "offsets": [[[0, 0], 1]], "alpha": 1, "alpha_fixed": false, "alpha_references": [], "time_constant": null, "time_constant_fixed": false, "lambda_mult": 2.1948333205292334, "edge_type": "chem"}, {"src": "Tm5Y", "tar": "Tm5b", "offsets": [[[0, 0], 1]], "alpha": 1, "alpha_fixed": false, "alpha_references": [], "time_constant": null, "time_constant_fixed": false, "lambda_mult": 1.1752308956729005, "edge_type": "chem"}, {"src": "Tm5Y", "tar": "Tm20", "offsets": [[[0, 0], 1]], "alpha": 1, "alpha_fixed": false, "alpha_references": [], "time_constant": null, "time_constant_fixed": false, "lambda_mult": 2.814582562299426, "edge_type": "chem"}, {"src": "Tm5Y", "tar": "TmY5a", "offsets": [[[0, 0], 1.2]], "alpha": 1, "alpha_fixed": false, "alpha_references": [], "time_constant": null, "time_constant_fixed": false, "lambda_mult": 2.3873477353884387, "edge_type": "chem"}, {"src": "Tm5Y", "tar": "TmY10", "offsets": [[[0, 0], 1.3333333333333333]], "alpha": 1, "alpha_fixed": false, "alpha_references": [], "time_constant": null, "time_constant_fixed": false, "lambda_mult": 2.138089935299395, "edge_type": "chem"}, {"src": "Tm5a", "tar": "Tm5a", "offsets": [[[-1, 1], 1.6666666666666667], [[1, -1], 2]], "alpha": 1, "alpha_fixed": false, "alpha_references": ["Karuppudurai2014", "Lin2016"], "time_constant": null, "time_constant_fixed": false, "lambda_mult": 1.0606601717798214, "edge_type": "chem"}, {"src": "Tm5a", "tar": "Tm5b", "offsets": [[[-1, 2], 1.6666666666666667], [[0, -1], 2], [[0, 2], 1.3333333333333333], [[1, -2], 1.6666666666666667]], "alpha": 1, "alpha_fixed": false, "alpha_references": ["Karuppudurai2014", "Lin2016"], "time_constant": null, "time_constant_fixed": false, "lambda_mult": 0.8966986643803165, "edge_type": "chem"}, {"src": "Tm5b", "tar": "Mi3", "offsets": [[[-1, -1], 1.6666666666666667]], "alpha": 1, "alpha_fixed": false, "alpha_references": ["Karuppudurai2014", "Lin2016"], "time_constant": null, "time_constant_fixed": false, "lambda_mult": 0.7071067811865477, "edge_type": "chem"}, {"src": "Tm5b", "tar": "Mi10", "offsets": [[[0, -1], 1.6]], "alpha": 1, "alpha_fixed": false, "alpha_references": ["Karuppudurai2014", "Lin2016"], "time_constant": null, "time_constant_fixed": false, "lambda_mult": 1.0832750088054883, "edge_type": "chem"}, {"src": "Tm5b", "tar": "Tm5a", "offsets": [[[0, 1], 1.25]], "alpha": 1, "alpha_fixed": false, "alpha_references": ["Karuppudurai2014", "Lin2016"], "time_constant": null, "time_constant_fixed": false, "lambda_mult": 1.9805087717965437, "edge_type": "chem"}, {"src": "Tm5b", "tar": "Tm5b", "offsets": [[[-1, 0], 1.2], [[1, 1], 2], [[0, 1], 2.25], [[-1, 2], 3.3333333333333335], [[1, 0], 1.8], [[0, -1], 1.5], [[1, -1], 3.25]], "alpha": 1, "alpha_fixed": false, "alpha_references": ["Karuppudurai2014", "Lin2016"], "time_constant": null, "time_constant_fixed": false, "lambda_mult": 1.197126041341717, "edge_type": "chem"}, {"src": "Tm5b", "tar": "Tm5c", "offsets": [[[-1, 1], 1]], "alpha": 1, "alpha_fixed": false, "alpha_references": ["Karuppudurai2014", "Lin2016"], "time_constant": null, "time_constant_fixed": false, "lambda_mult": 1.0974166602646167, "edge_type": "chem"}, {"src": "Tm5c", "tar": "Mi4", "offsets": [[[0, -1], 1.6666666666666667], [[0, 0], 3.25]], "alpha": -1, "alpha_fixed": false, "alpha_references": ["Karuppudurai2014", "Lin2016"], "time_constant": null, "time_constant_fixed": false, "lambda_mult": 4.040588580276823, "edge_type": "chem"}, {"src": "Tm5c", "tar": "Mi15", "offsets": [[[0, 1], 1.6666666666666667], [[0, 0], 8.5]], "alpha": -1, "alpha_fixed": false, "alpha_references": ["Karuppudurai2014", "Lin2016"], "time_constant": null, "time_constant_fixed": false, "lambda_mult": 1.2153011664846043, "edge_type": "chem"}, {"src": "Tm5c", "tar": "Tm5Y", "offsets": [[[0, 0], 2]], "alpha": -1, "alpha_fixed": false, "alpha_references": ["Karuppudurai2014", "Lin2016"], "time_constant": null, "time_constant_fixed": false, "lambda_mult": 7.3484692283495345, "edge_type": "chem"}, {"src": "Tm5c", "tar": "Tm5b", "offsets": [[[0, 0], 4]], "alpha": -1, "alpha_fixed": false, "alpha_references": ["Karuppudurai2014", "Lin2016"], "time_constant": null, "time_constant_fixed": false, "lambda_mult": 1.3999228005379252, "edge_type": "chem"}, {"src": "Tm5c", "tar": "Tm16", "offsets": [[[0, 0], 1]], "alpha": -1, "alpha_fixed": false, "alpha_references": ["Karuppudurai2014", "Lin2016"], "time_constant": null, "time_constant_fixed": false, "lambda_mult": 1.0606601717798212, "edge_type": "chem"}, {"src": "Tm9", "tar": "CT1(Lo1)", "offsets": [[[0, 0], 23.36]], "alpha": 1, "alpha_fixed": false, "alpha_references": [], "time_constant": null, "time_constant_fixed": false, "lambda_mult": 2.6095914069855763, "edge_type": "chem"}, {"src": "Tm9", "tar": "Mi9", "offsets": [[[0, 0], 1.1851851851851851]], "alpha": 1, "alpha_fixed": false, "alpha_references": [], "time_constant": null, "time_constant_fixed": false, "lambda_mult": 69.88967446049884, "edge_type": "chem"}, {"src": "Tm9", "tar": "T5a", "offsets": [[[0, 0], 4.469425333255728], [[1, -1], 20.03057466674427], [[0, -1], 20.03057466674427], [[1, -2], 4.469425333255728]], "alpha": 1, "alpha_fixed": true, "alpha_references": ["NernPC2018"], "time_constant": null, "time_constant_fixed": false, "lambda_mult": 2.6195265263271397, "edge_type": "chem"}, {"src": "Tm9", "tar": "T5b", "offsets": [[[0, 0], 4.2882434378525565], [[0, 1], 19.218573746372734], [[-1, 1], 19.218573746372734], [[-1, 2], 4.2882434378525565]], "alpha": 1, "alpha_fixed": true, "alpha_references": ["NernPC2018"], "time_constant": null, "time_constant_fixed": false, "lambda_mult": 2.487566233531162, "edge_type": "chem"}, {"src": "Tm9", "tar": "T5c", "offsets": [[[0, 0], 7.146810949982996], [[-1, 1], 3.3759144515352046], [[0, -1], 3.3759144515352046], [[-1, 0], 32.0297845223112]], "alpha": 1, "alpha_fixed": true, "alpha_references": ["NernPC2018"], "time_constant": null, "time_constant_fixed": false, "lambda_mult": 1.4502553861351093, "edge_type": "chem"}, {"src": "Tm9", "tar": "T5d", "offsets": [[[1, 0], 35.7641124929201], [[0, 1], 3.769509723897063], [[1, -1], 3.769509723897063], [[0, 0], 7.98005214811172]], "alpha": 1, "alpha_fixed": true, "alpha_references": ["NernPC2018"], "time_constant": null, "time_constant_fixed": false, "lambda_mult": 2.470915203204628, "edge_type": "chem"}, {"src": "Tm9", "tar": "Tm1", "offsets": [[[0, 0], 3.9655172413793105]], "alpha": 1, "alpha_fixed": false, "alpha_references": [], "time_constant": null, "time_constant_fixed": false, "lambda_mult": 134.43360465762802, "edge_type": "chem"}, {"src": "Tm9", "tar": "Tm2", "offsets": [[[0, 0], 4.709677419354839]], "alpha": 1, "alpha_fixed": false, "alpha_references": [], "time_constant": null, "time_constant_fixed": false, "lambda_mult": 12.842063614262614, "edge_type": "chem"}, {"src": "Tm9", "tar": "Tm5Y", "offsets": [[[-1, 1], 1], [[0, 0], 1]], "alpha": 1, "alpha_fixed": false, "alpha_references": [], "time_constant": null, "time_constant_fixed": false, "lambda_mult": 1.784669316832696, "edge_type": "chem"}, {"src": "Tm9", "tar": "Tm28", "offsets": [[[0, 0], 1.2857142857142858]], "alpha": 1, "alpha_fixed": false, "alpha_references": [], "time_constant": null, "time_constant_fixed": false, "lambda_mult": 2.57980920795527, "edge_type": "chem"}, {"src": "Tm9", "tar": "TmY4", "offsets": [[[0, 2], 1], [[0, 0], 1]], "alpha": 1, "alpha_fixed": false, "alpha_references": [], "time_constant": null, "time_constant_fixed": false, "lambda_mult": 7.202240138205264, "edge_type": "chem"}, {"src": "Tm9", "tar": "TmY9", "offsets": [[[-1, 1], 1.25], [[-1, 2], 1], [[-1, 3], 1.25]], "alpha": 1, "alpha_fixed": false, "alpha_references": [], "time_constant": null, "time_constant_fixed": false, "lambda_mult": 2.8301409633334655, "edge_type": "chem"}, {"src": "Tm9", "tar": "TmY15", "offsets": [[[0, 0], 1.2], [[-1, 1], 2.75], [[-1, 2], 1], [[0, -1], 1.4], [[-1, 3], 1]], "alpha": 1, "alpha_fixed": false, "alpha_references": [], "time_constant": null, "time_constant_fixed": false, "lambda_mult": 1.5551453782531273, "edge_type": "chem"}, {"src": "Tm16", "tar": "Lawf1", "offsets": [[[-1, 0], 1.25], [[0, 1], 3.25], [[-1, 1], 2.5], [[0, -1], 2], [[1, -1], 1], [[0, 0], 2]], "alpha": 1, "alpha_fixed": false, "alpha_references": [], "time_constant": null, "time_constant_fixed": false, "lambda_mult": 0.9502084893614823, "edge_type": "chem"}, {"src": "Tm16", "tar": "Lawf2", "offsets": [[[0, -1], 2]], "alpha": 1, "alpha_fixed": false, "alpha_references": [], "time_constant": null, "time_constant_fixed": false, "lambda_mult": 1.224744871391589, "edge_type": "chem"}, {"src": "Tm16", "tar": "Mi9", "offsets": [[[0, 1], 1.7142857142857142], [[-1, -1], 1.6666666666666667], [[0, -1], 2.3333333333333335], [[0, 0], 3]], "alpha": 1, "alpha_fixed": false, "alpha_references": [], "time_constant": null, "time_constant_fixed": false, "lambda_mult": 1.450267168946861, "edge_type": "chem"}, {"src": "Tm16", "tar": "T2", "offsets": [[[-1, 0], 1.25], [[-1, 1], 1.25], [[0, 0], 1.2857142857142858]], "alpha": 1, "alpha_fixed": false, "alpha_references": [], "time_constant": null, "time_constant_fixed": false, "lambda_mult": 3.0507374554610336, "edge_type": "chem"}, {"src": "Tm16", "tar": "Tm1", "offsets": [[[-1, 0], 2], [[0, 1], 2.3333333333333335], [[0, 0], 1.375]], "alpha": 1, "alpha_fixed": false, "alpha_references": [], "time_constant": null, "time_constant_fixed": false, "lambda_mult": 1.1331145854890228, "edge_type": "chem"}, {"src": "Tm16", "tar": "Tm2", "offsets": [[[0, 1], 1]], "alpha": 1, "alpha_fixed": false, "alpha_references": [], "time_constant": null, "time_constant_fixed": false, "lambda_mult": 1.0771359021871854, "edge_type": "chem"}, {"src": "Tm16", "tar": "Tm4", "offsets": [[[-1, 1], 1], [[0, 0], 1.1666666666666667]], "alpha": 1, "alpha_fixed": false, "alpha_references": [], "time_constant": null, "time_constant_fixed": false, "lambda_mult": 1.5510182955134861, "edge_type": "chem"}, {"src": "Tm16", "tar": "Tm5Y", "offsets": [[[0, 1], 1], [[1, 0], 1], [[0, 0], 1]], "alpha": 1, "alpha_fixed": false, "alpha_references": [], "time_constant": null, "time_constant_fixed": false, "lambda_mult": 1.5304335428752736, "edge_type": "chem"}, {"src": "Tm16", "tar": "Tm5c", "offsets": [[[0, 1], 2.6666666666666665], [[0, -1], 1.6666666666666667], [[0, 0], 1.3333333333333333]], "alpha": 1, "alpha_fixed": false, "alpha_references": [], "time_constant": null, "time_constant_fixed": false, "lambda_mult": 1.0043503945320575, "edge_type": "chem"}, {"src": "Tm16", "tar": "Tm9", "offsets": [[[-1, 0], 1.5], [[0, 1], 2.5], [[-1, -1], 1], [[1, 0], 1.25], [[0, -1], 1.2], [[0, 0], 1.8571428571428572]], "alpha": 1, "alpha_fixed": false, "alpha_references": [], "time_constant": null, "time_constant_fixed": false, "lambda_mult": 1.1659046744733024, "edge_type": "chem"}, {"src": "Tm16", "tar": "TmY3", "offsets": [[[1, -2], 1.3333333333333333]], "alpha": 1, "alpha_fixed": false, "alpha_references": [], "time_constant": null, "time_constant_fixed": false, "lambda_mult": 3.5355339059327378, "edge_type": "chem"}, {"src": "Tm16", "tar": "TmY5a", "offsets": [[[0, -1], 3.75], [[0, -2], 1], [[0, 0], 1]], "alpha": 1, "alpha_fixed": false, "alpha_references": [], "time_constant": null, "time_constant_fixed": false, "lambda_mult": 1.7236173244952344, "edge_type": "chem"}, {"src": "Tm16", "tar": "TmY10", "offsets": [[[1, 0], 1], [[0, -1], 1.3333333333333333], [[0, 0], 1.3333333333333333]], "alpha": 1, "alpha_fixed": false, "alpha_references": [], "time_constant": null, "time_constant_fixed": false, "lambda_mult": 1.0627440157488868, "edge_type": "chem"}, {"src": "Tm16", "tar": "TmY13", "offsets": [[[0, -1], 4], [[1, -1], 2.6666666666666665]], "alpha": 1, "alpha_fixed": false, "alpha_references": [], "time_constant": null, "time_constant_fixed": false, "lambda_mult": 1.9845819845644528, "edge_type": "chem"}, {"src": "Tm16", "tar": "TmY14", "offsets": [[[0, 1], 2.5], [[-1, 1], 2.3333333333333335], [[0, -1], 2], [[1, -1], 2.3333333333333335], [[0, 0], 1.3333333333333333]], "alpha": 1, "alpha_fixed": false, "alpha_references": [], "time_constant": null, "time_constant_fixed": false, "lambda_mult": 1.1646668306947903, "edge_type": "chem"}, {"src": "Tm20", "tar": "Mi2", "offsets": [[[0, 1], 1.2]], "alpha": 1, "alpha_fixed": false, "alpha_references": [], "time_constant": null, "time_constant_fixed": false, "lambda_mult": 1.2608941672240375, "edge_type": "chem"}, {"src": "Tm20", "tar": "Mi9", "offsets": [[[0, 0], 4]], "alpha": 1, "alpha_fixed": false, "alpha_references": [], "time_constant": null, "time_constant_fixed": false, "lambda_mult": 4.241834069636549, "edge_type": "chem"}, {"src": "Tm20", "tar": "Tm5Y", "offsets": [[[1, 1], 2.25], [[0, 1], 2.5], [[-1, 1], 2.25], [[1, 0], 3.6], [[0, -1], 3.6], [[1, -1], 3.2], [[0, 0], 6]], "alpha": 1, "alpha_fixed": false, "alpha_references": [], "time_constant": null, "time_constant_fixed": false, "lambda_mult": 1.604136286794629, "edge_type": "chem"}, {"src": "Tm20", "tar": "Tm9", "offsets": [[[0, 0], 3.2222222222222223]], "alpha": 1, "alpha_fixed": false, "alpha_references": [], "time_constant": null, "time_constant_fixed": false, "lambda_mult": 4.64562198560685, "edge_type": "chem"}, {"src": "Tm20", "tar": "Tm20", "offsets": [[[0, 1], 3.4285714285714284], [[-1, 1], 1.2], [[0, -1], 4], [[1, -1], 1.2]], "alpha": 1, "alpha_fixed": false, "alpha_references": [], "time_constant": null, "time_constant_fixed": false, "lambda_mult": 0.9313994547410853, "edge_type": "chem"}, {"src": "Tm28", "tar": "Tm5Y", "offsets": [[[-1, 0], 1]], "alpha": 1, "alpha_fixed": false, "alpha_references": [], "time_constant": null, "time_constant_fixed": false, "lambda_mult": 2.0502525316941673, "edge_type": "chem"}, {"src": "Tm28", "tar": "TmY4", "offsets": [[[-1, 0], 1.3333333333333333], [[0, 1], 3.75], [[1, 0], 1.3333333333333333], [[1, -1], 2.8], [[0, 0], 4], [[2, 0], 1]], "alpha": 1, "alpha_fixed": false, "alpha_references": [], "time_constant": null, "time_constant_fixed": false, "lambda_mult": 1.1696293076232513, "edge_type": "chem"}, {"src": "Tm28", "tar": "TmY9", "offsets": [[[1, 2], 1]], "alpha": 1, "alpha_fixed": false, "alpha_references": [], "time_constant": null, "time_constant_fixed": false, "lambda_mult": 1.689509743695024, "edge_type": "chem"}, {"src": "TmY3", "tar": "T2", "offsets": [[[-1, 0], 1.1818181818181819], [[0, 1], 3.142857142857143], [[-1, 1], 6.8], [[1, 0], 1.6], [[0, 0], 3.142857142857143]], "alpha": 1, "alpha_fixed": false, "alpha_references": [], "time_constant": null, "time_constant_fixed": false, "lambda_mult": 3.9406096935435317, "edge_type": "chem"}, {"src": "TmY3", "tar": "Tm4", "offsets": [[[0, 0], 1.5]], "alpha": 1, "alpha_fixed": false, "alpha_references": [], "time_constant": null, "time_constant_fixed": false, "lambda_mult": 3.9469007441192905, "edge_type": "chem"}, {"src": "TmY3", "tar": "TmY3", "offsets": [[[-1, 0], 1]], "alpha": 1, "alpha_fixed": false, "alpha_references": [], "time_constant": null, "time_constant_fixed": false, "lambda_mult": 5.203190198470974, "edge_type": "chem"}, {"src": "TmY3", "tar": "TmY4", "offsets": [[[0, -1], 1.5], [[0, -2], 1.3333333333333333]], "alpha": 1, "alpha_fixed": false, "alpha_references": [], "time_constant": null, "time_constant_fixed": false, "lambda_mult": 3.972965564947278, "edge_type": "chem"}, {"src": "TmY3", "tar": "TmY5a", "offsets": [[[0, 1], 1.5], [[0, -1], 1.6666666666666667], [[1, -1], 2.2], [[0, 0], 1.8]], "alpha": 1, "alpha_fixed": false, "alpha_references": [], "time_constant": null, "time_constant_fixed": false, "lambda_mult": 3.2358967817020905, "edge_type": "chem"}, {"src": "TmY3", "tar": "TmY13", "offsets": [[[0, 1], 2]], "alpha": 1, "alpha_fixed": false, "alpha_references": [], "time_constant": null, "time_constant_fixed": false, "lambda_mult": 2.82842712474619, "edge_type": "chem"}, {"src": "TmY3", "tar": "TmY14", "offsets": [[[0, 1], 5], [[-1, 1], 2.230769230769231], [[2, -1], 1.3333333333333333], [[1, 0], 2.9166666666666665], [[1, -2], 1.6428571428571428], [[1, -1], 3], [[0, 0], 5.0588235294117645], [[-1, 0], 5.6], [[0, -3], 1], [[-2, 1], 1.3636363636363635], [[2, -2], 1.2727272727272727], [[-1, 2], 1.3333333333333333], [[0, -1], 2]], "alpha": 1, "alpha_fixed": false, "alpha_references": [], "time_constant": null, "time_constant_fixed": false, "lambda_mult": 2.2188585522636415, "edge_type": "chem"}, {"src": "TmY3", "tar": "TmY15", "offsets": [[[0, 1], 1], [[-1, 1], 1]], "alpha": 1, "alpha_fixed": false, "alpha_references": [], "time_constant": null, "time_constant_fixed": false, "lambda_mult": 1.9980589520429153, "edge_type": "chem"}, {"src": "TmY4", "tar": "Mi3", "offsets": [[[0, 0], 1.3333333333333333]], "alpha": 1, "alpha_fixed": false, "alpha_references": [], "time_constant": null, "time_constant_fixed": false, "lambda_mult": 1.0690449676496976, "edge_type": "chem"}, {"src": "TmY4", "tar": "Mi4", "offsets": [[[-1, 0], 1.5], [[-1, -1], 1.25]], "alpha": 1, "alpha_fixed": false, "alpha_references": [], "time_constant": null, "time_constant_fixed": false, "lambda_mult": 2.686526594388021, "edge_type": "chem"}, {"src": "TmY4", "tar": "Mi13", "offsets": [[[0, 1], 1.3333333333333333]], "alpha": 1, "alpha_fixed": false, "alpha_references": [], "time_constant": null, "time_constant_fixed": false, "lambda_mult": 2.1213203435596424, "edge_type": "chem"}, {"src": "TmY4", "tar": "T2", "offsets": [[[0, 1], 1.5]], "alpha": 1, "alpha_fixed": false, "alpha_references": [], "time_constant": null, "time_constant_fixed": false, "lambda_mult": 8.26237921249264, "edge_type": "chem"}, {"src": "TmY4", "tar": "T5d", "offsets": [[[2, -1], 1.2]], "alpha": 1, "alpha_fixed": true, "alpha_references": ["NernPC2018"], "time_constant": null, "time_constant_fixed": false, "lambda_mult": 7.675177596763987, "edge_type": "chem"}, {"src": "TmY4", "tar": "TmY4", "offsets": [[[-1, 1], 2], [[1, -1], 1.6666666666666667]], "alpha": 1, "alpha_fixed": false, "alpha_references": [], "time_constant": null, "time_constant_fixed": false, "lambda_mult": 1.1092271848598096, "edge_type": "chem"}, {"src": "TmY4", "tar": "TmY5a", "offsets": [[[-1, 0], 2.6666666666666665], [[1, 0], 1.25], [[0, -1], 1], [[0, 0], 2.6666666666666665]], "alpha": 1, "alpha_fixed": false, "alpha_references": [], "time_constant": null, "time_constant_fixed": false, "lambda_mult": 1.6815622070389717, "edge_type": "chem"}, {"src": "TmY4", "tar": "TmY9", "offsets": [[[-1, 0], 1], [[-1, 3], 1]], "alpha": 1, "alpha_fixed": false, "alpha_references": [], "time_constant": null, "time_constant_fixed": false, "lambda_mult": 3.134917509555344, "edge_type": "chem"}, {"src": "TmY4", "tar": "TmY14", "offsets": [[[0, 1], 1.5], [[-1, 2], 1.25]], "alpha": 1, "alpha_fixed": false, "alpha_references": [], "time_constant": null, "time_constant_fixed": false, "lambda_mult": 2.179124315241535, "edge_type": "chem"}, {"src": "TmY5a", "tar": "Mi2", "offsets": [[[-1, 1], 1]], "alpha": -1, "alpha_fixed": true, "alpha_references": ["NernPC2018"], "time_constant": null, "time_constant_fixed": false, "lambda_mult": 2.1667062935110883, "edge_type": "chem"}, {"src": "TmY5a", "tar": "Mi3", "offsets": [[[-1, 0], 1.3333333333333333]], "alpha": -1, "alpha_fixed": true, "alpha_references": ["NernPC2018"], "time_constant": null, "time_constant_fixed": false, "lambda_mult": 2.82842712474619, "edge_type": "chem"}, {"src": "TmY5a", "tar": "T2", "offsets": [[[-1, 1], 1]], "alpha": -1, "alpha_fixed": true, "alpha_references": ["NernPC2018"], "time_constant": null, "time_constant_fixed": false, "lambda_mult": 3.595114178392207, "edge_type": "chem"}, {"src": "TmY5a", "tar": "T2a", "offsets": [[[-1, 1], 1.2857142857142858], [[-1, 2], 1.4]], "alpha": -1, "alpha_fixed": true, "alpha_references": ["NernPC2018"], "time_constant": null, "time_constant_fixed": false, "lambda_mult": 3.064047027179766, "edge_type": "chem"}, {"src": "TmY5a", "tar": "Tm16", "offsets": [[[0, 2], 1]], "alpha": -1, "alpha_fixed": true, "alpha_references": ["NernPC2018"], "time_constant": null, "time_constant_fixed": false, "lambda_mult": 1.396352929363113, "edge_type": "chem"}, {"src": "TmY5a", "tar": "TmY3", "offsets": [[[-1, 0], 1.1666666666666667], [[0, 1], 2], [[-1, 1], 1.2]], "alpha": -1, "alpha_fixed": true, "alpha_references": ["NernPC2018"], "time_constant": null, "time_constant_fixed": false, "lambda_mult": 3.12579604957995, "edge_type": "chem"}, {"src": "TmY5a", "tar": "TmY4", "offsets": [[[0, 0], 1.3333333333333333]], "alpha": -1, "alpha_fixed": true, "alpha_references": ["NernPC2018"], "time_constant": null, "time_constant_fixed": false, "lambda_mult": 6.128258770283411, "edge_type": "chem"}, {"src": "TmY5a", "tar": "TmY14", "offsets": [[[-1, 0], 1.4], [[0, 1], 1], [[-1, 1], 2]], "alpha": -1, "alpha_fixed": true, "alpha_references": ["NernPC2018"], "time_constant": null, "time_constant_fixed": false, "lambda_mult": 3.7248095926910483, "edge_type": "chem"}, {"src": "TmY5a", "tar": "TmY15", "offsets": [[[0, 1], 1.25], [[0, 0], 1.5], [[1, 1], 2.5]], "alpha": -1, "alpha_fixed": true, "alpha_references": ["NernPC2018"], "time_constant": null, "time_constant_fixed": false, "lambda_mult": 1.1641501751292487, "edge_type": "chem"}, {"src": "TmY5a", "tar": "TmY18", "offsets": [[[-1, 0], 1.375], [[0, 0], 1.5]], "alpha": -1, "alpha_fixed": true, "alpha_references": ["NernPC2018"], "time_constant": null, "time_constant_fixed": false, "lambda_mult": 2.9956996465453347, "edge_type": "chem"}, {"src": "TmY9", "tar": "Mi13", "offsets": [[[-1, 0], 1], [[0, 1], 1], [[-1, 1], 1]], "alpha": 1, "alpha_fixed": false, "alpha_references": [], "time_constant": null, "time_constant_fixed": false, "lambda_mult": 1.4448888224879788, "edge_type": "chem"}, {"src": "TmY9", "tar": "TmY4", "offsets": [[[1, -2], 1.3333333333333333], [[1, -1], 1]], "alpha": 1, "alpha_fixed": false, "alpha_references": [], "time_constant": null, "time_constant_fixed": false, "lambda_mult": 3.2182008966919713, "edge_type": "chem"}, {"src": "TmY9", "tar": "TmY9", "offsets": [[[-2, 0], 1], [[3, -2], 1], [[0, -2], 1], [[2, 0], 1.2]], "alpha": 1, "alpha_fixed": false, "alpha_references": [], "time_constant": null, "time_constant_fixed": false, "lambda_mult": 1.4555963560356076, "edge_type": "chem"}, {"src": "TmY10", "tar": "Mi4", "offsets": [[[-1, 0], 2], [[0, 1], 1.75], [[-1, 1], 4.333333333333333], [[1, 0], 1], [[0, -1], 2.5], [[0, 0], 6.25]], "alpha": 1, "alpha_fixed": false, "alpha_references": [], "time_constant": null, "time_constant_fixed": false, "lambda_mult": 1.3761437999581911, "edge_type": "chem"}, {"src": "TmY10", "tar": "T2a", "offsets": [[[-1, 1], 1]], "alpha": 1, "alpha_fixed": false, "alpha_references": [], "time_constant": null, "time_constant_fixed": false, "lambda_mult": 7.3484692283495345, "edge_type": "chem"}, {"src": "TmY10", "tar": "Tm5b", "offsets": [[[0, 0], 1]], "alpha": 1, "alpha_fixed": false, "alpha_references": [], "time_constant": null, "time_constant_fixed": false, "lambda_mult": 2.82842712474619, "edge_type": "chem"}, {"src": "TmY10", "tar": "Tm5c", "offsets": [[[-1, 1], 2]], "alpha": 1, "alpha_fixed": false, "alpha_references": [], "time_constant": null, "time_constant_fixed": false, "lambda_mult": 1.224744871391589, "edge_type": "chem"}, {"src": "TmY10", "tar": "Tm9", "offsets": [[[0, 0], 1.5]], "alpha": 1, "alpha_fixed": false, "alpha_references": [], "time_constant": null, "time_constant_fixed": false, "lambda_mult": 4.365641250653994, "edge_type": "chem"}, {"src": "TmY10", "tar": "Tm16", "offsets": [[[-1, 0], 1], [[0, 1], 1.3333333333333333], [[0, 0], 1.3333333333333333]], "alpha": 1, "alpha_fixed": false, "alpha_references": [], "time_constant": null, "time_constant_fixed": false, "lambda_mult": 0.9752437217515684, "edge_type": "chem"}, {"src": "TmY10", "tar": "Tm20", "offsets": [[[0, 1], 1]], "alpha": 1, "alpha_fixed": false, "alpha_references": [], "time_constant": null, "time_constant_fixed": false, "lambda_mult": 1.3389812690935508, "edge_type": "chem"}, {"src": "TmY10", "tar": "Tm28", "offsets": [[[-1, 0], 1], [[0, 0], 1]], "alpha": 1, "alpha_fixed": false, "alpha_references": [], "time_constant": null, "time_constant_fixed": false, "lambda_mult": 1.0999438818457405, "edge_type": "chem"}, {"src": "TmY10", "tar": "TmY4", "offsets": [[[0, 0], 1.6666666666666667]], "alpha": 1, "alpha_fixed": false, "alpha_references": [], "time_constant": null, "time_constant_fixed": false, "lambda_mult": 1.2325301864204314, "edge_type": "chem"}, {"src": "TmY10", "tar": "TmY9", "offsets": [[[0, 0], 2]], "alpha": 1, "alpha_fixed": false, "alpha_references": [], "time_constant": null, "time_constant_fixed": false, "lambda_mult": 1.0667902219105647, "edge_type": "chem"}, {"src": "TmY13", "tar": "Mi4", "offsets": [[[-1, 0], 2.3333333333333335], [[0, 0], 1.25]], "alpha": 1, "alpha_fixed": false, "alpha_references": [], "time_constant": null, "time_constant_fixed": false, "lambda_mult": 1.266696235827727, "edge_type": "chem"}, {"src": "TmY13", "tar": "T2", "offsets": [[[-1, 0], 1.3333333333333333], [[0, 1], 2.6666666666666665], [[-1, 1], 1.5]], "alpha": 1, "alpha_fixed": false, "alpha_references": [], "time_constant": null, "time_constant_fixed": false, "lambda_mult": 1.1498917221767648, "edge_type": "chem"}, {"src": "TmY13", "tar": "Tm5b", "offsets": [[[-1, 1], 1]], "alpha": 1, "alpha_fixed": false, "alpha_references": [], "time_constant": null, "time_constant_fixed": false, "lambda_mult": 1.7931509443361069, "edge_type": "chem"}, {"src": "TmY13", "tar": "Tm16", "offsets": [[[0, 1], 1]], "alpha": 1, "alpha_fixed": false, "alpha_references": [], "time_constant": null, "time_constant_fixed": false, "lambda_mult": 1.3615552305724343, "edge_type": "chem"}, {"src": "TmY13", "tar": "TmY5a", "offsets": [[[0, 0], 1.5]], "alpha": 1, "alpha_fixed": false, "alpha_references": [], "time_constant": null, "time_constant_fixed": false, "lambda_mult": 1.1905918672678526, "edge_type": "chem"}, {"src": "TmY14", "tar": "C3", "offsets": [[[-1, 0], 1.5], [[-1, 1], 1], [[1, -1], 2], [[0, 0], 1.8]], "alpha": -1, "alpha_fixed": true, "alpha_references": ["NernPC2018"], "time_constant": null, "time_constant_fixed": false, "lambda_mult": 3.601489881454454, "edge_type": "chem"}, {"src": "TmY14", "tar": "Mi12", "offsets": [[[-1, 0], 1.1666666666666667], [[-1, 1], 1.1666666666666667], [[2, -2], 1.1666666666666667], [[2, -1], 1]], "alpha": -1, "alpha_fixed": true, "alpha_references": ["NernPC2018"], "time_constant": null, "time_constant_fixed": false, "lambda_mult": 3.216171493348246, "edge_type": "chem"}, {"src": "TmY14", "tar": "Mi13", "offsets": [[[-1, 1], 1.75], [[0, -1], 3.6666666666666665], [[0, 0], 1]], "alpha": -1, "alpha_fixed": true, "alpha_references": ["NernPC2018"], "time_constant": null, "time_constant_fixed": false, "lambda_mult": 1.2947098452288401, "edge_type": "chem"}, {"src": "TmY14", "tar": "Tm9", "offsets": [[[1, -1], 1]], "alpha": -1, "alpha_fixed": true, "alpha_references": ["NernPC2018"], "time_constant": null, "time_constant_fixed": false, "lambda_mult": 8.295581217348271, "edge_type": "chem"}, {"src": "TmY14", "tar": "Tm16", "offsets": [[[0, 1], 2], [[-1, 1], 2.3333333333333335], [[0, -1], 2.25], [[1, -1], 3.3333333333333335]], "alpha": -1, "alpha_fixed": true, "alpha_references": ["NernPC2018"], "time_constant": null, "time_constant_fixed": false, "lambda_mult": 1.244719880386806, "edge_type": "chem"}, {"src": "TmY14", "tar": "TmY4", "offsets": [[[0, -1], 1]], "alpha": -1, "alpha_fixed": true, "alpha_references": ["NernPC2018"], "time_constant": null, "time_constant_fixed": false, "lambda_mult": 7.505690770880899, "edge_type": "chem"}, {"src": "TmY15", "tar": "Mi4", "offsets": [[[-1, 0], 1.75], [[0, 1], 2], [[-1, 1], 2], [[-1, -1], 1.3333333333333333], [[1, 0], 1.25], [[0, -1], 3.25], [[1, -1], 2.25], [[0, 0], 5], [[-2, 0], 2.5], [[-2, 1], 1.25], [[-2, 2], 1.5], [[0, 2], 1.6666666666666667], [[-1, 3], 1.3333333333333333], [[-2, 3], 1]], "alpha": -1, "alpha_fixed": true, "alpha_references": ["NernPC2018"], "time_constant": null, "time_constant_fixed": false, "lambda_mult": 0.9177429241035547, "edge_type": "chem"}, {"src": "TmY15", "tar": "Mi9", "offsets": [[[0, -1], 1]], "alpha": -1, "alpha_fixed": true, "alpha_references": ["NernPC2018"], "time_constant": null, "time_constant_fixed": false, "lambda_mult": 4.575317547305483, "edge_type": "chem"}, {"src": "TmY15", "tar": "T2", "offsets": [[[-2, 0], 1], [[0, -2], 1]], "alpha": -1, "alpha_fixed": true, "alpha_references": ["NernPC2018"], "time_constant": null, "time_constant_fixed": false, "lambda_mult": 0.8499370483048785, "edge_type": "chem"}, {"src": "TmY15", "tar": "T2a", "offsets": [[[0, 0], 1.6666666666666667]], "alpha": -1, "alpha_fixed": true, "alpha_references": ["NernPC2018"], "time_constant": null, "time_constant_fixed": false, "lambda_mult": 1.5259101889224564, "edge_type": "chem"}, {"src": "TmY15", "tar": "T4a", "offsets": [[[-1, 0], 1.1653510594100542], [[0, 1], 1.005400914000831], [[-1, 1], 0.9322808475280434], [[0, -1], 0.767760697964271], [[0, 0], 0.8226007478188618], [[0, -3], 0.4935604486913171], [[-2, 1], 0.4935604486913171], [[-1, -1], 0.27420024927295394], [[-2, -1], 0.4113003739094309], [[2, -2], 0.32904029912754473], [[-1, 2], 0.6580805982550895], [[1, 0], 0.3838803489821355], [[0, -2], 0.4387203988367263], [[1, -2], 0.8226007478188618], [[1, -1], 0.5484004985459079], [[-1, 3], 0.4113003739094309], [[-2, 3], 0.27420024927295394], [[1, -3], 0.4935604486913171], [[2, 0], 0.27420024927295394]], "alpha": -1, "alpha_fixed": true, "alpha_references": ["NernPC2018"], "time_constant": null, "time_constant_fixed": false, "lambda_mult": 1.334402708058241, "edge_type": "chem"}, {"src": "TmY15", "tar": "T4b", "offsets": [[[-1, 0], 0.894039735099338], [[-1, 1], 0.894039735099338], [[-1, -1], 0.6556291390728479], [[0, -1], 1.3708609271523182], [[0, -2], 0.4172185430463577], [[1, -2], 0.7152317880794704], [[1, -1], 0.5960264900662253], [[0, 0], 1.9668874172185435], [[0, 1], 0.6556291390728479], [[2, -2], 0.29801324503311266], [[-1, 2], 1.013245033112583], [[-2, 2], 0.6556291390728479], [[1, 0], 0.29801324503311266], [[0, 2], 0.4172185430463577], [[-6, 4], 0.49668874172185445], [[-1, 3], 0.3576158940397352], [[2, 0], 0.29801324503311266]], "alpha": -1, "alpha_fixed": true, "alpha_references": ["NernPC2018"], "time_constant": null, "time_constant_fixed": false, "lambda_mult": 1.402180572993786, "edge_type": "chem"}, {"src": "TmY15", "tar": "T4c", "offsets": [[[-1, 0], 0.7282535401213757], [[0, 1], 0.6068779501011464], [[-1, 1], 0.8091706001348619], [[-1, -1], 0.9440323668240056], [[0, -1], 0.6068779501011464], [[0, -2], 0.6473364801078896], [[1, -2], 0.35401213755900207], [[1, -1], 0.4450438300741741], [[0, 0], 0.7080242751180041], [[1, -4], 0.25286581254214435], [[2, 1], 0.74173971679029], [[2, -3], 0.4855023600809171], [[-1, -2], 0.5394470667565745], [[-2, -1], 0.20229265003371547], [[-1, 2], 0.6473364801078896], [[-2, 2], 0.28320971004720163], [[1, 0], 0.28320971004720163], [[0, 2], 0.24275118004045854], [[-5, 4], 0.4720161834120028]], "alpha": -1, "alpha_fixed": true, "alpha_references": ["NernPC2018"], "time_constant": null, "time_constant_fixed": false, "lambda_mult": 1.4101690650310361, "edge_type": "chem"}, {"src": "TmY15", "tar": "T4d", "offsets": [[[-1, 0], 1.1370262390670556], [[-1, 1], 1.5393586005830906], [[-1, -1], 0.816326530612245], [[0, -1], 1.60932944606414], [[0, 0], 1.3294460641399417], [[0, 1], 0.6997084548104957], [[-1, 4], 0.34985422740524785], [[2, -2], 0.34985422740524785], [[-1, 2], 1.4693877551020411], [[0, 2], 0.34985422740524785], [[1, -2], 0.34985422740524785]], "alpha": -1, "alpha_fixed": true, "alpha_references": ["NernPC2018"], "time_constant": null, "time_constant_fixed": false, "lambda_mult": 1.530631011784322, "edge_type": "chem"}, {"src": "TmY15", "tar": "T5a", "offsets": [[[2, -4], 0.387374461979914], [[-1, 0], 0.9899569583931134], [[-2, 0], 0.21520803443328554], [[1, 1], 0.3443328550932569], [[0, 1], 0.4734576757532282], [[-1, 1], 0.9038737446197993], [[-1, -2], 0.21520803443328554], [[-1, -1], 0.6025824964131995], [[2, -1], 0.35868005738880926], [[-1, 2], 0.25824964131994266], [[1, 0], 0.699426111908178], [[0, -1], 1.4203730272596844], [[0, -2], 0.3443328550932569], [[-3, 3], 0.4304160688665711], [[1, -2], 0.5164992826398853], [[1, -1], 1.0222381635581064], [[-2, 3], 0.21520803443328554], [[0, 0], 0.6025824964131995]], "alpha": -1, "alpha_fixed": true, "alpha_references": ["NernPC2018"], "time_constant": null, "time_constant_fixed": false, "lambda_mult": 1.4316319598387066, "edge_type": "chem"}, {"src": "TmY15", "tar": "T5b", "offsets": [[[-1, 0], 0.5110619469026548], [[1, -4], 0.6388274336283186], [[0, -3], 1.0221238938053097], [[0, 1], 0.43805309734513276], [[-1, 1], 0.43805309734513276], [[2, -3], 0.8213495575221239], [[-1, -1], 0.7300884955752213], [[2, -1], 0.36504424778761063], [[0, -1], 0.8761061946902655], [[0, -2], 0.36504424778761063], [[1, -2], 0.8030973451327434], [[1, -1], 1.0221238938053097], [[1, -3], 1.3871681415929202], [[0, -4], 0.48672566371681414], [[0, 0], 1.095132743362832]], "alpha": -1, "alpha_fixed": true, "alpha_references": ["NernPC2018"], "time_constant": null, "time_constant_fixed": false, "lambda_mult": 2.0859211376792106, "edge_type": "chem"}, {"src": "TmY15", "tar": "T5c", "offsets": [[[-1, 0], 0.38834951456310685], [[1, 1], 0.38834951456310685], [[-3, 1], 1.040221914008322], [[0, 1], 0.4438280166435507], [[-1, 1], 0.49930651872399456], [[-1, -2], 0.2773925104022192], [[2, -2], 0.2773925104022192], [[2, -1], 0.38834951456310685], [[-1, 2], 0.665742024965326], [[-2, 2], 0.49930651872399456], [[0, -1], 0.9986130374479891], [[3, 0], 0.2773925104022192], [[1, -2], 1.2760055478502081], [[1, -1], 1.331484049930652], [[1, -3], 0.41608876560332875], [[0, 0], 0.8321775312066575]], "alpha": -1, "alpha_fixed": true, "alpha_references": ["NernPC2018"], "time_constant": null, "time_constant_fixed": false, "lambda_mult": 1.2325380321463708, "edge_type": "chem"}, {"src": "TmY15", "tar": "T5d", "offsets": [[[-1, 0], 0.47387315516553646], [[-3, 1], 0.21539688871160748], [[0, -3], 0.43079377742321495], [[0, 1], 0.48464299960111684], [[-1, 1], 0.43079377742321495], [[-2, 1], 0.30155564419625047], [[-1, -2], 0.21539688871160748], [[-1, -1], 0.21539688871160748], [[2, -2], 0.7538891104906261], [[1, 0], 0.933386517750299], [[0, -1], 0.6461906661348225], [[0, -2], 0.5923414439569206], [[1, -2], 0.7000398883127243], [[1, -1], 0.9692859992022337], [[-1, 3], 0.26924611088950934], [[3, -4], 0.37694455524531306], [[1, -3], 0.21539688871160748], [[0, 0], 0.7754287993617869]], "alpha": -1, "alpha_fixed": true, "alpha_references": ["NernPC2018"], "time_constant": null, "time_constant_fixed": false, "lambda_mult": 1.4156728560800909, "edge_type": "chem"}, {"src": "TmY15", "tar": "Tm1", "offsets": [[[0, -1], 1], [[1, 1], 1]], "alpha": -1, "alpha_fixed": true, "alpha_references": ["NernPC2018"], "time_constant": null, "time_constant_fixed": false, "lambda_mult": 1.3935865842076611, "edge_type": "chem"}, {"src": "TmY15", "tar": "Tm2", "offsets": [[[1, -2], 1], [[0, 0], 1]], "alpha": -1, "alpha_fixed": true, "alpha_references": ["NernPC2018"], "time_constant": null, "time_constant_fixed": false, "lambda_mult": 1.955626078951732, "edge_type": "chem"}, {"src": "TmY15", "tar": "Tm3", "offsets": [[[0, -1], 1.1428571428571428], [[0, 0], 1]], "alpha": -1, "alpha_fixed": true, "alpha_references": ["NernPC2018"], "time_constant": null, "time_constant_fixed": false, "lambda_mult": 1.2545472232393466, "edge_type": "chem"}, {"src": "TmY15", "tar": "Tm4", "offsets": [[[0, 1], 1.6], [[-1, 1], 1], [[-1, 2], 1.5], [[1, -1], 1.6666666666666667], [[0, 0], 2.2], [[-1, -1], 1.3333333333333333], [[1, 0], 1.6666666666666667], [[-2, 3], 1.25]], "alpha": -1, "alpha_fixed": true, "alpha_references": ["NernPC2018"], "time_constant": null, "time_constant_fixed": false, "lambda_mult": 0.901840134611131, "edge_type": "chem"}, {"src": "TmY15", "tar": "Tm9", "offsets": [[[0, -2], 2.5], [[0, 1], 1.6], [[2, -2], 1], [[1, -2], 1.4], [[1, -1], 1.75], [[1, -3], 1.3333333333333333]], "alpha": -1, "alpha_fixed": true, "alpha_references": ["NernPC2018"], "time_constant": null, "time_constant_fixed": false, "lambda_mult": 1.3824117860922893, "edge_type": "chem"}, {"src": "TmY15", "tar": "TmY3", "offsets": [[[0, -1], 3.5], [[0, 0], 1.3333333333333333], [[1, -1], 2.3333333333333335]], "alpha": -1, "alpha_fixed": true, "alpha_references": ["NernPC2018"], "time_constant": null, "time_constant_fixed": false, "lambda_mult": 0.903446339972574, "edge_type": "chem"}, {"src": "TmY15", "tar": "TmY14", "offsets": [[[1, -1], 12], [[0, 0], 1.3333333333333333], [[-2, 0], 4.25], [[0, -3], 2.6666666666666665], [[0, 1], 1.6666666666666667], [[-1, 1], 16.75], [[-2, 1], 8.25], [[-1, -2], 6.333333333333333], [[-1, -1], 4], [[2, -2], 3.3333333333333335], [[-1, 2], 5.666666666666667], [[-2, 2], 14.333333333333334], [[0, -1], 15.25], [[0, -2], 1], [[-3, 3], 4], [[1, -2], 12.5], [[-1, 3], 1], [[-2, 3], 1], [[1, -3], 1.6666666666666667]], "alpha": -1, "alpha_fixed": true, "alpha_references": ["NernPC2018"], "time_constant": null, "time_constant_fixed": false, "lambda_mult": 1.0282983554386493, "edge_type": "chem"}, {"src": "TmY15", "tar": "TmY18", "offsets": [[[-1, 0], 1.25], [[0, 1], 3], [[-1, 1], 3.2], [[-1, -1], 2], [[0, -1], 4], [[0, -2], 1.3333333333333333], [[1, -2], 2], [[1, -1], 2.5], [[0, 0], 3]], "alpha": -1, "alpha_fixed": true, "alpha_references": ["NernPC2018"], "time_constant": null, "time_constant_fixed": false, "lambda_mult": 1.014755750750873, "edge_type": "chem"}, {"src": "TmY18", "tar": "Mi4", "offsets": [[[-1, 0], 1.2222222222222223], [[0, 1], 1.6470588235294117], [[0, 0], 1.6153846153846154]], "alpha": 1, "alpha_fixed": false, "alpha_references": [], "time_constant": null, "time_constant_fixed": false, "lambda_mult": 2.3811124530820726, "edge_type": "chem"}, {"src": "TmY18", "tar": "Mi10", "offsets": [[[-1, 0], 1.4], [[-1, -1], 1], [[1, 0], 1.25], [[0, -1], 2.5], [[0, 0], 1.6]], "alpha": 1, "alpha_fixed": false, "alpha_references": [], "time_constant": null, "time_constant_fixed": false, "lambda_mult": 1.5643915531065096, "edge_type": "chem"}, {"src": "TmY18", "tar": "T2", "offsets": [[[-1, 1], 1.7], [[0, 0], 3]], "alpha": 1, "alpha_fixed": false, "alpha_references": [], "time_constant": null, "time_constant_fixed": false, "lambda_mult": 1.5876062653378802, "edge_type": "chem"}, {"src": "TmY18", "tar": "TmY5a", "offsets": [[[1, -1], 1.1666666666666667], [[0, 0], 2.125]], "alpha": 1, "alpha_fixed": false, "alpha_references": [], "time_constant": null, "time_constant_fixed": false, "lambda_mult": 5.517217990277666, "edge_type": "chem"}, {"src": "TmY18", "tar": "TmY9", "offsets": [[[-3, 2], 1]], "alpha": 1, "alpha_fixed": false, "alpha_references": [], "time_constant": null, "time_constant_fixed": false, "lambda_mult": 2.7826117627979396, "edge_type": "chem"}, {"src": "TmY18", "tar": "TmY15", "offsets": [[[1, 1], 1.25], [[0, 1], 4], [[-1, 2], 2.3333333333333335], [[1, 0], 1.25], [[0, -1], 1.3333333333333333], [[0, 2], 2.3333333333333335], [[1, -1], 2], [[0, 0], 3.25], [[2, 0], 2.25]], "alpha": 1, "alpha_fixed": false, "alpha_references": [], "time_constant": null, "time_constant_fixed": false, "lambda_mult": 0.8645109798377456, "edge_type": "chem"}, {"src": "TmY18", "tar": "TmY18", "offsets": [[[-1, 0], 2], [[0, 1], 1.1428571428571428], [[0, -1], 1], [[1, -1], 1.3333333333333333]], "alpha": 1, "alpha_fixed": false, "alpha_references": [], "time_constant": null, "time_constant_fixed": false, "lambda_mult": 2.2395705110563093, "edge_type": "chem"}], "receptors": [], "input_units": ["R1", "R2", "R3", "R4", "R5", "R6", "R7", "R8"], "output_units": ["T1", "T2", "T2a", "T3", "T4a", "T4b", "T4c", "T4d", "T5a", "T5b", "T5c", "T5d", "Tm1", "Tm2", "Tm3", "Tm4", "Tm5Y", "Tm5a", "Tm5b", "Tm5c", "Tm9", "Tm16", "Tm20", "Tm28", "Tm30", "TmY3", "TmY4", "TmY5a", "TmY9", "TmY10", "TmY13", "TmY14", "TmY15", "TmY18"]}
