# Supplementary material for: Connectome-constrained networks predict neural activity across the fly visual system
Source: Nature. 2024 Sep 11;634(8036):1132–40. doi: 10.1038/s41586-024-07939-3 (PMC11525180; doi:10.1038/s41586-024-07939-3)
Supplement: Supplementary file 3 — This zipped data folder contains seven files: (1) connectome type-to-type filters, average synapse count; (2) source references for the compiled connectome; (3) cell type-to-type connection matrix; (4) single-neuron-resolution connectome for 91 columns; (5) source references to 26 studies reporting neural activity measurements; (6) BibTeX file of 26 neural activity measurement studies; (7) catalogue of neural response predictions for all 64 cell types. [file 41586_2024_7939_MOESM3_ESM.zip › 2023-03-04080C-Supplementary Data/Lappalainen_et_al_connectome_filter_and_sign_references.xlsx]

## Sheet: Sheet 1 - connectome_constructi
Lappalainen_et_al_connectome_filter_and_sign_references
	presynaptic	postsynaptic	filter reference	dataset reference	sign reference	number cells of presynaptic type	number cells of postsynaptic type
0	R1	L1	Rivera-Alba et al. 2011	-	Hardie 1989	-	-
1	R1	L2	Rivera-Alba et al. 2011	-	Hardie 1989	-	-
2	R1	L3	Rivera-Alba et al. 2011	-	Hardie 1989	-	-
3	R1	Am	Rivera-Alba et al. 2011	-	Hardie 1989	-	-
4	R1	T1	Rivera-Alba et al. 2011	-	Hardie 1989	-	-
5	R2	L1	Rivera-Alba et al. 2011	-	Hardie 1989	-	-
6	R2	L2	Rivera-Alba et al. 2011	-	Hardie 1989	-	-
7	R2	L3	Rivera-Alba et al. 2011	-	Hardie 1989	-	-
8	R2	Am	Rivera-Alba et al. 2011	-	Hardie 1989	-	-
9	R2	T1	Rivera-Alba et al. 2011	-	Hardie 1989	-	-
10	R3	L1	Rivera-Alba et al. 2011	-	Hardie 1989	-	-
11	R3	L2	Rivera-Alba et al. 2011	-	Hardie 1989	-	-
12	R3	L3	Rivera-Alba et al. 2011	-	Hardie 1989	-	-
13	R3	Am	Rivera-Alba et al. 2011	-	Hardie 1989	-	-
14	R3	T1	Rivera-Alba et al. 2011	-	Hardie 1989	-	-
15	R4	L1	Rivera-Alba et al. 2011	-	Hardie 1989	-	-
16	R4	L2	Rivera-Alba et al. 2011	-	Hardie 1989	-	-
17	R4	L3	Rivera-Alba et al. 2011	-	Hardie 1989	-	-
18	R4	Am	Rivera-Alba et al. 2011	-	Hardie 1989	-	-
19	R4	T1	Rivera-Alba et al. 2011	-	Hardie 1989	-	-
20	R5	L1	Rivera-Alba et al. 2011	-	Hardie 1989	-	-
21	R5	L2	Rivera-Alba et al. 2011	-	Hardie 1989	-	-
22	R5	L3	Rivera-Alba et al. 2011	-	Hardie 1989	-	-
23	R5	Am	Rivera-Alba et al. 2011	-	Hardie 1989	-	-
24	R5	T1	Rivera-Alba et al. 2011	-	Hardie 1989	-	-
25	R6	L1	Rivera-Alba et al. 2011	-	Hardie 1989	-	-
26	R6	L2	Rivera-Alba et al. 2011	-	Hardie 1989	-	-
27	R6	L3	Rivera-Alba et al. 2011	-	Hardie 1989	-	-
28	R6	Am	Rivera-Alba et al. 2011	-	Hardie 1989	-	-
29	R6	T1	Rivera-Alba et al. 2011	-	Hardie 1989	-	-
30	R7	R8	Takemura et al. 2015, Takemura et al. 2017	FIB-25	Hardie 1989	12	10
31	R7	Mi9	Takemura et al. 2015, Takemura et al. 2017	FIB-25	Hardie 1989	12	46
32	R7	Mi15	Takemura et al. 2015, Takemura et al. 2017	FIB-25	Hardie 1989	12	10
33	R7	Tm5a	Takemura et al. 2015, Takemura et al. 2017	FIB-25	Hardie 1989	12	7
34	R7	Tm5b	Takemura et al. 2015, Takemura et al. 2017	FIB-25	Hardie 1989	12	10
35	R8	R7	Takemura et al. 2015, Takemura et al. 2017	FIB-25	Hardie 1989	10	12
36	R8	L1	Takemura et al. 2015, Takemura et al. 2017	FIB-25	Hardie 1989	10	22
37	R8	L3	Takemura et al. 2015, Takemura et al. 2017	FIB-25	Hardie 1989	10	21
38	R8	Mi1	Takemura et al. 2015, Takemura et al. 2017	FIB-25	Davis et al. 2020	10	45
39	R8	Mi4	Takemura et al. 2015, Takemura et al. 2017	FIB-25	Davis et al. 2020	10	40
40	R8	Mi9	Takemura et al. 2015, Takemura et al. 2017	FIB-25	Davis et al. 2020	10	46
41	R8	Mi15	Takemura et al. 2015, Takemura et al. 2017	FIB-25	Davis et al. 2020	10	10
42	R8	Tm5c	Takemura et al. 2015, Takemura et al. 2017	FIB-25	Hardie 1989	10	4
43	R8	Tm20	Takemura et al. 2015, Takemura et al. 2017	FIB-25	Hardie 1989	10	10
44	L1	L5	Takemura et al. 2015, Takemura et al. 2017	FIB-25	Davis et al. 2020	22	15
45	L1	Lawf2	Tuthill et al. 2014	-	Davis et al. 2020	-	-
46	L1	C2	Takemura et al. 2015, Takemura et al. 2017	FIB-25	Davis et al. 2020	22	19
47	L1	C3	Shinomiya et al. 2019	FIB-19>FIB-25	Davis et al. 2020	22	36
48	L1	Mi1	Shinomiya et al. 2019	FIB-19>FIB-25	Davis et al. 2020	22	45
49	L1	Tm3	Takemura et al. 2015, Takemura et al. 2017	FIB-25>FIB-19	Davis et al. 2020	22	58
50	L2	R1	Rivera-Alba et al. 2011	-	Davis et al. 2020	-	-
51	L2	R2	Rivera-Alba et al. 2011	-	Davis et al. 2020	-	-
52	L2	L1	Rivera-Alba et al. 2011	-	Davis et al. 2020	-	-
53	L2	L4	Rivera-Alba et al. 2011	-	Davis et al. 2020	-	-
54	L2	L5	Takemura et al. 2015, Takemura et al. 2017	FIB-25	Davis et al. 2020	19	15
55	L2	Lawf2	Tuthill et al. 2014	-	Davis et al. 2020	-	-
56	L2	C3	Shinomiya et al. 2019	FIB-19>FIB-25	Davis et al. 2020	19	36
57	L2	Mi1	Shinomiya et al. 2019	FIB-19>FIB-25	Davis et al. 2020	19	45
58	L2	Mi4	Shinomiya et al. 2019	FIB-19>FIB-25	Davis et al. 2020	19	40
59	L2	Mi9	Takemura et al. 2015, Takemura et al. 2017	FIB-25	Davis et al. 2020	19	46
60	L2	T1	Takemura et al. 2015, Takemura et al. 2017	FIB-25	Davis et al. 2020	19	11
61	L2	Tm1	Takemura et al. 2015, Takemura et al. 2017	FIB-25	Davis et al. 2020	19	42
62	L2	Tm2	Takemura et al. 2015, Takemura et al. 2017	FIB-25	Davis et al. 2020	19	53
63	L2	Tm4	Takemura et al. 2015, Takemura et al. 2017	FIB-25>FIB-19	Davis et al. 2020	19	37
64	L2	Tm20	Takemura et al. 2015, Takemura et al. 2017	FIB-25	Davis et al. 2020	19	10
65	L2	TmY3	Takemura et al. 2015, Takemura et al. 2017	FIB-25>FIB-19	Davis et al. 2020	19	27
66	L3	Lawf1	Takemura et al. 2015, Takemura et al. 2017	FIB-25	Davis et al. 2020	21	7
67	L3	C3	Takemura et al. 2015, Takemura et al. 2017	FIB-25	Davis et al. 2020	21	36
68	L3	Mi1	Takemura et al. 2015, Takemura et al. 2017	FIB-25	Davis et al. 2020	21	45
69	L3	Mi2	Takemura et al. 2015, Takemura et al. 2017	FIB-25	Davis et al. 2020	21	6
70	L3	Mi9	Takemura et al. 2015, Takemura et al. 2017	FIB-25	Davis et al. 2020	21	46
71	L3	Mi13	Takemura et al. 2015, Takemura et al. 2017	FIB-25	Davis et al. 2020	21	8
72	L3	Mi15	Takemura et al. 2015, Takemura et al. 2017	FIB-25	Davis et al. 2020	21	10
73	L3	Tm3	Takemura et al. 2015, Takemura et al. 2017	FIB-25	Davis et al. 2020	21	58
74	L3	Tm5Y	Takemura et al. 2015, Takemura et al. 2017	FIB-25	Davis et al. 2020	21	8
75	L3	Tm5a	Takemura et al. 2015, Takemura et al. 2017	FIB-25	Davis et al. 2020	21	7
76	L3	Tm5c	Takemura et al. 2015, Takemura et al. 2017	FIB-25	Davis et al. 2020	21	4
77	L3	Tm9	Takemura et al. 2015, Takemura et al. 2017	FIB-25	Davis et al. 2020	21	45
78	L3	Tm20	Takemura et al. 2015, Takemura et al. 2017	FIB-25	Davis et al. 2020	21	10
79	L3	Tm28	Takemura et al. 2015, Takemura et al. 2017	FIB-25	Davis et al. 2020	21	10
80	L3	TmY9	Takemura et al. 2015, Takemura et al. 2017	FIB-25	Davis et al. 2020	21	25
81	L3	TmY10	Takemura et al. 2015, Takemura et al. 2017	FIB-25	Davis et al. 2020	21	4
82	L4	R1	Rivera-Alba et al. 2011	-	Davis et al. 2020	-	-
83	L4	R2	Rivera-Alba et al. 2011	-	Davis et al. 2020	-	-
84	L4	R3	Rivera-Alba et al. 2011	-	Davis et al. 2020	-	-
85	L4	R4	Rivera-Alba et al. 2011	-	Davis et al. 2020	-	-
86	L4	R5	Rivera-Alba et al. 2011	-	Davis et al. 2020	-	-
87	L4	R6	Rivera-Alba et al. 2011	-	Davis et al. 2020	-	-
88	L4	L2	Rivera-Alba et al. 2011	-	Davis et al. 2020	-	-
89	L4	L3	Rivera-Alba et al. 2011	-	Davis et al. 2020	-	-
90	L4	L4	Rivera-Alba et al. 2011	-	Davis et al. 2020	-	-
91	L4	L5	Rivera-Alba et al. 2011	-	Davis et al. 2020	-	-
92	L4	Am	Rivera-Alba et al. 2011	-	Davis et al. 2020	-	-
93	L4	Mi9	Takemura et al. 2015, Takemura et al. 2017	FIB-25	Davis et al. 2020	11	46
94	L4	T2	Takemura et al. 2015, Takemura et al. 2017	FIB-25	Davis et al. 2020	11	36
95	L4	Tm2	Takemura et al. 2015, Takemura et al. 2017	FIB-25	Davis et al. 2020	11	53
96	L4	Tm4	Takemura et al. 2015, Takemura et al. 2017	FIB-25	Davis et al. 2020	11	37
97	L4	Tm9	Takemura et al. 2015, Takemura et al. 2017	FIB-25	Davis et al. 2020	11	45
98	L4	TmY3	Takemura et al. 2015, Takemura et al. 2017	FIB-25	Davis et al. 2020	11	27
99	L4	TmY13	Takemura et al. 2015, Takemura et al. 2017	FIB-25	Davis et al. 2020	11	4
100	L5	L1	Takemura et al. 2015, Takemura et al. 2017	FIB-25	Davis et al. 2020	15	22
101	L5	L2	Takemura et al. 2015, Takemura et al. 2017	FIB-25	Davis et al. 2020	15	19
102	L5	L5	Takemura et al. 2015, Takemura et al. 2017	FIB-25	Davis et al. 2020	15	15
103	L5	C2	Takemura et al. 2015, Takemura et al. 2017	FIB-25	Davis et al. 2020	15	19
104	L5	C3	Takemura et al. 2015, Takemura et al. 2017	FIB-25	Davis et al. 2020	15	36
105	L5	Mi1	Takemura et al. 2015, Takemura et al. 2017	FIB-25	Davis et al. 2020	15	45
106	L5	Mi2	Takemura et al. 2015, Takemura et al. 2017	FIB-25	Davis et al. 2020	15	6
107	L5	Mi4	Takemura et al. 2015, Takemura et al. 2017	FIB-25	Davis et al. 2020	15	40
108	L5	Mi15	Takemura et al. 2015, Takemura et al. 2017	FIB-25	Davis et al. 2020	15	10
109	L5	T1	Takemura et al. 2015, Takemura et al. 2017	FIB-25	Davis et al. 2020	15	11
110	L5	T2	Takemura et al. 2015, Takemura et al. 2017	FIB-25	Davis et al. 2020	15	36
111	L5	Tm3	Takemura et al. 2015, Takemura et al. 2017	FIB-25	Davis et al. 2020	15	58
112	L5	Tm20	Takemura et al. 2015, Takemura et al. 2017	FIB-25	Davis et al. 2020	15	10
113	L5	TmY3	Takemura et al. 2015, Takemura et al. 2017	FIB-25	Davis et al. 2020	15	27
114	L5	TmY13	Takemura et al. 2015, Takemura et al. 2017	FIB-25	Davis et al. 2020	15	4
115	L5	TmY14	Takemura et al. 2015, Takemura et al. 2017	FIB-25	Davis et al. 2020	15	37
116	L5	TmY18	Takemura et al. 2015, Takemura et al. 2017	FIB-25	Davis et al. 2020	15	37
118	Lawf1	Tm3	Takemura et al. 2015, Takemura et al. 2017	FIB-25	Davis et al. 2020	7	58
119	Lawf2	L3	Tuthill et al. 2014	-	Davis et al. 2020	-	-
120	Lawf2	Lawf2	Tuthill et al. 2014	-	Davis et al. 2020	-	-
121	Lawf2	Am	Tuthill et al. 2014	-	Davis et al. 2020	-	-
122	Am	R1	Rivera-Alba et al. 2011	-	Davis et al. 2020	-	-
123	Am	R2	Rivera-Alba et al. 2011	-	Davis et al. 2020	-	-
124	Am	R4	Rivera-Alba et al. 2011	-	Davis et al. 2020	-	-
125	Am	R5	Rivera-Alba et al. 2011	-	Davis et al. 2020	-	-
126	Am	L1	Rivera-Alba et al. 2011	-	Davis et al. 2020	-	-
127	Am	L2	Rivera-Alba et al. 2011	-	Davis et al. 2020	-	-
128	Am	L3	Rivera-Alba et al. 2011	-	Davis et al. 2020	-	-
129	Am	L4	Rivera-Alba et al. 2011	-	Davis et al. 2020	-	-
130	Am	C2	Rivera-Alba et al. 2011	-	Davis et al. 2020	-	-
131	Am	C3	Rivera-Alba et al. 2011	-	Davis et al. 2020	-	-
132	Am	T1	Rivera-Alba et al. 2011	-	Davis et al. 2020	-	-
133	C2	L1	Takemura et al. 2015, Takemura et al. 2017	FIB-25	Davis et al. 2020	19	22
134	C2	L2	Takemura et al. 2015, Takemura et al. 2017	FIB-25	Davis et al. 2020	19	19
135	C2	L3	Takemura et al. 2015, Takemura et al. 2017	FIB-25	Davis et al. 2020	19	21
136	C2	L4	Takemura et al. 2015, Takemura et al. 2017	FIB-25	Davis et al. 2020	19	11
137	C2	L5	Takemura et al. 2015, Takemura et al. 2017	FIB-25	Davis et al. 2020	19	15
138	C2	Lawf2	Tuthill et al. 2014	-	Davis et al. 2020	-	-
139	C2	Am	Rivera-Alba et al. 2011	-	Davis et al. 2020	-	-
140	C2	Mi1	Takemura et al. 2015, Takemura et al. 2017	FIB-25	Davis et al. 2020	19	45
141	C2	T1	Takemura et al. 2015, Takemura et al. 2017	FIB-25	Davis et al. 2020	19	11
142	C2	T2	Takemura et al. 2015, Takemura et al. 2017	FIB-25	Davis et al. 2020	19	36
143	C2	T4a	Shinomiya et al. 2019	FIB-19	Davis et al. 2020	19	76
144	C2	Tm1	Takemura et al. 2015, Takemura et al. 2017	FIB-25	Davis et al. 2020	19	42
145	C2	Tm9	Takemura et al. 2015, Takemura et al. 2017	FIB-25	Davis et al. 2020	19	45
146	C2	TmY14	Shinomiya et al. 2019	FIB-19	Davis et al. 2020	19	37
147	C3	R3	Rivera-Alba et al. 2011	-	Davis et al. 2020	-	-
148	C3	L1	Rivera-Alba et al. 2011	-	Davis et al. 2020	-	-
149	C3	L2	Shinomiya et al. 2019	FIB-19>FIB-25	Davis et al. 2020	36	19
150	C3	L3	Rivera-Alba et al. 2011	-	Davis et al. 2020	-	-
151	C3	L5	Takemura et al. 2015, Takemura et al. 2017	FIB-25	Davis et al. 2020	36	15
152	C3	Lawf2	Tuthill et al. 2014	-	Davis et al. 2020	-	-
153	C3	Am	Rivera-Alba et al. 2011	-	Davis et al. 2020	-	-
154	C3	CT1(M10)	Takemura et al. 2017	-	Davis et al. 2020	-	-
155	C3	Mi1	Shinomiya et al. 2019	FIB-19>FIB-25	Davis et al. 2020	36	45
156	C3	Mi4	Shinomiya et al. 2019	FIB-19>FIB-25	Davis et al. 2020	36	40
157	C3	Mi9	Takemura et al. 2015, Takemura et al. 2017	FIB-25	Davis et al. 2020	36	46
158	C3	T1	Takemura et al. 2015, Takemura et al. 2017	FIB-25	Davis et al. 2020	36	11
159	C3	T2	Takemura et al. 2015, Takemura et al. 2017	FIB-25	Davis et al. 2020	36	36
160	C3	T4a	Takemura et al. 2015, Takemura et al. 2017	FIB-25>FIB-19	Davis et al. 2020	36	76
161	C3	T4b	Takemura et al. 2015, Takemura et al. 2017	FIB-25>FIB-19	Davis et al. 2020	36	82
162	C3	T4c	Takemura et al. 2015, Takemura et al. 2017	FIB-25	Davis et al. 2020	36	87
163	C3	T4d	Takemura et al. 2015, Takemura et al. 2017	FIB-25	Davis et al. 2020	36	77
164	C3	Tm1	Takemura et al. 2015, Takemura et al. 2017	FIB-25	Davis et al. 2020	36	42
165	C3	Tm2	Shinomiya et al. 2019	FIB-19>FIB-25	Davis et al. 2020	36	53
166	C3	Tm4	Takemura et al. 2015, Takemura et al. 2017	FIB-25	Davis et al. 2020	36	37
167	C3	Tm9	Takemura et al. 2015, Takemura et al. 2017	FIB-25	Davis et al. 2020	36	45
168	C3	Tm20	Takemura et al. 2015, Takemura et al. 2017	FIB-25	Davis et al. 2020	36	10
169	CT1(Lo1)	T5a	Takemura et al. 2017	-	Davis et al. 2020	-	-
170	CT1(Lo1)	T5b	Takemura et al. 2017	-	Davis et al. 2020	-	-
171	CT1(Lo1)	T5c	Takemura et al. 2017	-	Davis et al. 2020	-	-
172	CT1(Lo1)	T5d	Takemura et al. 2017	-	Davis et al. 2020	-	-
173	CT1(Lo1)	Tm1	Takemura et al. 2017	-	Davis et al. 2020	-	-
174	CT1(Lo1)	Tm9	Takemura et al. 2017	-	Davis et al. 2020	-	-
175	CT1(M10)	C3	Takemura et al. 2017	-	Davis et al. 2020	-	-
176	CT1(M10)	Mi1	Takemura et al. 2017	-	Davis et al. 2020	-	-
177	CT1(M10)	T4a	Takemura et al. 2017	-	Davis et al. 2020	-	-
178	CT1(M10)	T4b	Takemura et al. 2017	-	Davis et al. 2020	-	-
179	CT1(M10)	T4c	Takemura et al. 2017	-	Davis et al. 2020	-	-
180	CT1(M10)	T4d	Takemura et al. 2017	-	Davis et al. 2020	-	-
181	Mi1	L1	Shinomiya et al. 2019	FIB-19>FIB-25	Davis et al. 2020	45	22
182	Mi1	L5	Takemura et al. 2015, Takemura et al. 2017	FIB-25	Davis et al. 2020	45	15
183	Mi1	C2	Takemura et al. 2015, Takemura et al. 2017	FIB-25>FIB-19	Davis et al. 2020	45	19
184	Mi1	C3	Shinomiya et al. 2019	FIB-19>FIB-25	Davis et al. 2020	45	36
185	Mi1	CT1(M10)	Takemura et al. 2017	-	Davis et al. 2020	-	-
186	Mi1	Mi2	Takemura et al. 2015, Takemura et al. 2017	FIB-25	Davis et al. 2020	45	6
187	Mi1	Mi4	Shinomiya et al. 2019	FIB-19>FIB-25	Davis et al. 2020	45	40
188	Mi1	Mi9	Shinomiya et al. 2019	FIB-19>FIB-25	Davis et al. 2020	45	46
189	Mi1	Mi10	Takemura et al. 2015, Takemura et al. 2017, Shinomiya et al. 2019	FIB-19, FIB-25	Davis et al. 2020	-	-
190	Mi1	Mi12	Shinomiya et al. 2019	FIB-19	Davis et al. 2020	45	10
191	Mi1	Mi13	Takemura et al. 2015, Takemura et al. 2017	FIB-25	Davis et al. 2020	45	8
192	Mi1	Mi14	Takemura et al. 2015, Takemura et al. 2017	FIB-25	Davis et al. 2020	45	3
193	Mi1	Mi15	Takemura et al. 2015, Takemura et al. 2017	FIB-25	Davis et al. 2020	45	10
194	Mi1	T2	Takemura et al. 2015, Takemura et al. 2017	FIB-25	Davis et al. 2020	45	36
195	Mi1	T2a	Takemura et al. 2015, Takemura et al. 2017	FIB-25	Davis et al. 2020	45	16
196	Mi1	T3	Takemura et al. 2015, Takemura et al. 2017	FIB-25	Davis et al. 2020	45	33
197	Mi1	T4a	Takemura et al. 2015, Takemura et al. 2017	FIB-25>FIB-19	Davis et al. 2020	45	76
198	Mi1	T4b	Takemura et al. 2015, Takemura et al. 2017	FIB-25>FIB-19	Davis et al. 2020	45	82
199	Mi1	T4c	Takemura et al. 2015, Takemura et al. 2017	FIB-25>FIB-19	Davis et al. 2020	45	87
200	Mi1	T4d	Takemura et al. 2015, Takemura et al. 2017	FIB-25	Davis et al. 2020	45	77
201	Mi1	Tm1	Shinomiya et al. 2019	FIB-19>FIB-25	Davis et al. 2020	45	42
202	Mi1	Tm3	Takemura et al. 2015, Takemura et al. 2017	FIB-25	Davis et al. 2020	45	58
203	Mi1	Tm20	Takemura et al. 2015, Takemura et al. 2017	FIB-25	Davis et al. 2020	45	10
204	Mi1	TmY3	Takemura et al. 2015, Takemura et al. 2017	FIB-25>FIB-19	Davis et al. 2020	45	27
205	Mi1	TmY9	Takemura et al. 2015, Takemura et al. 2017	FIB-25	Davis et al. 2020	45	25
206	Mi1	TmY13	Takemura et al. 2015, Takemura et al. 2017	FIB-25	Davis et al. 2020	45	4
207	Mi1	TmY14	Takemura et al. 2015, Takemura et al. 2017	FIB-25	Davis et al. 2020	45	37
208	Mi1	TmY15	Takemura et al. 2015, Takemura et al. 2017	FIB-25>FIB-19	Davis et al. 2020	45	9
209	Mi1	TmY18	Takemura et al. 2015, Takemura et al. 2017	FIB-25>FIB-19	Davis et al. 2020	45	37
210	Mi2	Mi1	Takemura et al. 2015, Takemura et al. 2017	FIB-25	Davis et al. 2020	6	45
211	Mi2	T2	Takemura et al. 2015, Takemura et al. 2017	FIB-25	Davis et al. 2020	6	36
212	Mi2	T2a	Takemura et al. 2015, Takemura et al. 2017	FIB-25	Davis et al. 2020	6	16
213	Mi2	T3	Takemura et al. 2015, Takemura et al. 2017	FIB-25	Davis et al. 2020	6	33
214	Mi2	Tm1	Takemura et al. 2015, Takemura et al. 2017	FIB-25	Davis et al. 2020	6	42
215	Mi2	TmY18	Takemura et al. 2015, Takemura et al. 2017	FIB-25	Davis et al. 2020	6	37
216	Mi3	T2	Takemura et al. 2015, Takemura et al. 2017	FIB-25	Davis et al. 2020	3	36
217	Mi3	Tm5b	Takemura et al. 2015, Takemura et al. 2017	FIB-25	Davis et al. 2020	3	10
218	Mi4	L2	Shinomiya et al. 2019	FIB-19>FIB-25	Davis et al. 2020	40	19
219	Mi4	C3	Shinomiya et al. 2019	FIB-19>FIB-25	Davis et al. 2020	40	36
220	Mi4	Mi1	Shinomiya et al. 2019	FIB-19>FIB-25	Davis et al. 2020	40	45
221	Mi4	Mi4	Shinomiya et al. 2019	FIB-19>FIB-25	Davis et al. 2020	40	40
222	Mi4	Mi9	Shinomiya et al. 2019	FIB-19>FIB-25	Davis et al. 2020	40	46
223	Mi4	T1	Takemura et al. 2015, Takemura et al. 2017	FIB-25	Davis et al. 2020	40	11
224	Mi4	T4a	Takemura et al. 2015, Takemura et al. 2017	FIB-25>FIB-19	Davis et al. 2020	40	76
225	Mi4	T4b	Takemura et al. 2015, Takemura et al. 2017	FIB-25	Davis et al. 2020	40	82
226	Mi4	T4c	Takemura et al. 2015, Takemura et al. 2017	FIB-25>FIB-19	Davis et al. 2020	40	87
227	Mi4	T4d	Takemura et al. 2015, Takemura et al. 2017	FIB-25	Davis et al. 2020	40	77
228	Mi4	Tm1	Shinomiya et al. 2019	FIB-19>FIB-25	Davis et al. 2020	40	42
229	Mi4	Tm2	Shinomiya et al. 2019	FIB-19>FIB-25	Davis et al. 2020	40	53
230	Mi4	Tm5Y	Takemura et al. 2015, Takemura et al. 2017	FIB-25	Davis et al. 2020	40	8
231	Mi4	Tm5a	Takemura et al. 2015, Takemura et al. 2017	FIB-25	Davis et al. 2020	40	7
232	Mi4	Tm5b	Takemura et al. 2015, Takemura et al. 2017	FIB-25	Davis et al. 2020	40	10
233	Mi4	Tm5c	Takemura et al. 2015, Takemura et al. 2017	FIB-25	Davis et al. 2020	40	4
234	Mi4	Tm9	Shinomiya et al. 2019	FIB-19>FIB-25	Davis et al. 2020	40	45
235	Mi4	Tm16	Takemura et al. 2015, Takemura et al. 2017	FIB-25	Davis et al. 2020	40	8
236	Mi4	Tm20	Takemura et al. 2015, Takemura et al. 2017	FIB-25	Davis et al. 2020	40	10
237	Mi4	Tm28	Takemura et al. 2015, Takemura et al. 2017	FIB-25	Davis et al. 2020	40	10
238	Mi4	TmY3	Takemura et al. 2015, Takemura et al. 2017	FIB-25	Davis et al. 2020	40	27
239	Mi4	TmY4	Shinomiya et al. 2019	FIB-19>FIB-25	Davis et al. 2020	40	15
240	Mi4	TmY5a	Takemura et al. 2015, Takemura et al. 2017	FIB-25>FIB-19	Davis et al. 2020	40	19
241	Mi4	TmY10	Takemura et al. 2015, Takemura et al. 2017	FIB-25	Davis et al. 2020	40	4
242	Mi4	TmY13	Takemura et al. 2015, Takemura et al. 2017	FIB-25	Davis et al. 2020	40	4
243	Mi4	TmY15	Takemura et al. 2015, Takemura et al. 2017	FIB-25>FIB-19	Davis et al. 2020	40	9
244	Mi4	TmY18	Takemura et al. 2015, Takemura et al. 2017	FIB-25>FIB-19	Davis et al. 2020	40	37
245	Mi9	L3	Shinomiya et al. 2019	FIB-19	Davis et al. 2020	46	21
246	Mi9	Lawf1	Takemura et al. 2015, Takemura et al. 2017	FIB-25	Davis et al. 2020	46	7
247	Mi9	C3	Shinomiya et al. 2019	FIB-19>FIB-25	Davis et al. 2020	46	36
248	Mi9	CT1(M10)	Takemura et al. 2017	-	Davis et al. 2020	-	-
249	Mi9	Mi1	Shinomiya et al. 2019	FIB-19>FIB-25	Davis et al. 2020	46	45
250	Mi9	Mi4	Shinomiya et al. 2019	FIB-19>FIB-25	Davis et al. 2020	46	40
251	Mi9	Mi10	Takemura et al. 2015, Takemura et al. 2017	FIB-25>FIB-19	Davis et al. 2020	46	12
252	Mi9	Mi15	Takemura et al. 2015, Takemura et al. 2017	FIB-25	Davis et al. 2020	46	10
253	Mi9	T2	Takemura et al. 2015, Takemura et al. 2017	FIB-25	Davis et al. 2020	46	36
254	Mi9	T2a	Shinomiya et al. 2019	FIB-19	Davis et al. 2020	46	16
255	Mi9	T4a	Takemura et al. 2015, Takemura et al. 2017	FIB-25>FIB-19	Davis et al. 2020	46	76
256	Mi9	T4b	Takemura et al. 2015, Takemura et al. 2017	FIB-25>FIB-19	Davis et al. 2020	46	82
257	Mi9	T4c	Takemura et al. 2015, Takemura et al. 2017	FIB-25>FIB-19	Davis et al. 2020	46	87
258	Mi9	T4d	Takemura et al. 2015, Takemura et al. 2017	FIB-25>FIB-19	Davis et al. 2020	46	77
259	Mi9	Tm1	Shinomiya et al. 2019	FIB-19>FIB-25	Davis et al. 2020	46	42
260	Mi9	Tm2	Shinomiya et al. 2019	FIB-19>FIB-25	Davis et al. 2020	46	53
261	Mi9	Tm4	Takemura et al. 2015, Takemura et al. 2017	FIB-25>FIB-19	Davis et al. 2020	46	37
262	Mi9	Tm5a	Takemura et al. 2015, Takemura et al. 2017	FIB-25	Davis et al. 2020	46	7
263	Mi9	Tm5b	Takemura et al. 2015, Takemura et al. 2017	FIB-25	Davis et al. 2020	46	10
264	Mi9	Tm16	Takemura et al. 2015, Takemura et al. 2017	FIB-25	Davis et al. 2020	46	8
265	Mi9	TmY3	Takemura et al. 2015, Takemura et al. 2017	FIB-25>FIB-19	Davis et al. 2020	46	27
266	Mi9	TmY4	Shinomiya et al. 2019	FIB-19	Davis et al. 2020	46	15
267	Mi9	TmY5a	Takemura et al. 2015, Takemura et al. 2017	FIB-25	Davis et al. 2020	46	19
268	Mi9	TmY13	Takemura et al. 2015, Takemura et al. 2017	FIB-25	Davis et al. 2020	46	4
269	Mi9	TmY18	Takemura et al. 2015, Takemura et al. 2017	FIB-25	Davis et al. 2020	46	37
270	Mi10	Lawf1	Takemura et al. 2015, Takemura et al. 2017	FIB-25	Davis et al. 2020	12	7
271	Mi10	Mi9	Takemura et al. 2015, Takemura et al. 2017	FIB-25>FIB-19	Davis et al. 2020	12	46
272	Mi10	Mi14	Takemura et al. 2015, Takemura et al. 2017	FIB-25	Davis et al. 2020	12	3
273	Mi10	T4a	Shinomiya et al. 2019	FIB-19>FIB-25	Davis et al. 2020	12	76
274	Mi10	T4b	Shinomiya et al. 2019	FIB-19	Davis et al. 2020	12	82
275	Mi10	T4c	Shinomiya et al. 2019	FIB-19	Davis et al. 2020	12	87
276	Mi10	T4d	Shinomiya et al. 2019	FIB-19>FIB-25	Davis et al. 2020	12	77
277	Mi10	Tm5b	Takemura et al. 2015, Takemura et al. 2017	FIB-25	Davis et al. 2020	12	10
278	Mi10	TmY3	Takemura et al. 2015, Takemura et al. 2017	FIB-25	Davis et al. 2020	12	27
279	Mi10	TmY5a	Takemura et al. 2015, Takemura et al. 2017	FIB-25	Davis et al. 2020	12	19
280	Mi10	TmY14	Takemura et al. 2015, Takemura et al. 2017	FIB-25	Davis et al. 2020	12	37
281	Mi12	Mi1	Shinomiya et al. 2019	FIB-19	Davis et al. 2020	10	45
282	Mi12	Mi9	Shinomiya et al. 2019	FIB-19	Davis et al. 2020	10	46
283	Mi12	Tm1	Shinomiya et al. 2019	FIB-19	Davis et al. 2020	10	42
284	Mi12	Tm2	Shinomiya et al. 2019	FIB-19	Davis et al. 2020	10	53
285	Mi12	Tm3	Shinomiya et al. 2019	FIB-19	Davis et al. 2020	10	58
286	Mi12	Tm4	Shinomiya et al. 2019	FIB-19	Davis et al. 2020	10	37
287	Mi13	L5	Takemura et al. 2015, Takemura et al. 2017	FIB-25	Davis et al. 2020	8	15
288	Mi13	Mi1	Takemura et al. 2015, Takemura et al. 2017	FIB-25	Davis et al. 2020	8	45
289	Mi13	T2	Takemura et al. 2015, Takemura et al. 2017	FIB-25	Davis et al. 2020	8	36
290	Mi13	Tm1	Takemura et al. 2015, Takemura et al. 2017	FIB-25	Davis et al. 2020	8	42
291	Mi13	Tm2	Takemura et al. 2015, Takemura et al. 2017	FIB-25	Davis et al. 2020	8	53
292	Mi13	Tm3	Takemura et al. 2015, Takemura et al. 2017	FIB-25	Davis et al. 2020	8	58
293	Mi13	Tm4	Takemura et al. 2015, Takemura et al. 2017	FIB-25	Davis et al. 2020	8	37
294	Mi13	Tm9	Takemura et al. 2015, Takemura et al. 2017	FIB-25	Davis et al. 2020	8	45
295	Mi14	Tm1	Takemura et al. 2015, Takemura et al. 2017	FIB-25	Davis et al. 2020	3	42
296	Mi14	Tm4	Takemura et al. 2015, Takemura et al. 2017	FIB-25	Davis et al. 2020	3	37
297	Mi14	TmY3	Takemura et al. 2015, Takemura et al. 2017	FIB-25	Davis et al. 2020	3	27
298	Mi15	C3	Takemura et al. 2015, Takemura et al. 2017	FIB-25	Davis et al. 2020	10	36
299	Mi15	Mi4	Takemura et al. 2015, Takemura et al. 2017	FIB-25	Davis et al. 2020	10	40
300	Mi15	Mi10	Takemura et al. 2015, Takemura et al. 2017	FIB-25	Davis et al. 2020	10	12
301	Mi15	Mi15	Takemura et al. 2015, Takemura et al. 2017	FIB-25	Davis et al. 2020	10	10
302	Mi15	Tm5c	Takemura et al. 2015, Takemura et al. 2017	FIB-25	Davis et al. 2020	10	4
303	T1	L2	Takemura et al. 2015, Takemura et al. 2017	FIB-25	Davis et al. 2020	11	19
304	T1	L5	Takemura et al. 2015, Takemura et al. 2017	FIB-25	Davis et al. 2020	11	15
305	T1	Tm20	Takemura et al. 2015, Takemura et al. 2017	FIB-25	Davis et al. 2020	11	10
306	T2	Lawf2	Takemura et al. 2015, Takemura et al. 2017	FIB-25	Davis et al. 2020	36	3
307	T2	Mi1	Takemura et al. 2015, Takemura et al. 2017	FIB-25>FIB-19	Davis et al. 2020	36	45
308	T2	T2	Shinomiya et al. 2019	FIB-19>FIB-25	Davis et al. 2020	36	36
309	T2	Tm5c	Takemura et al. 2015, Takemura et al. 2017	FIB-25	Davis et al. 2020	36	4
310	T2	TmY5a	Takemura et al. 2015, Takemura et al. 2017	FIB-25>FIB-19	Davis et al. 2020	36	19
311	T2	TmY15	Shinomiya et al. 2019	FIB-19	Davis et al. 2020	36	9
312	T2a	Mi1	Takemura et al. 2015, Takemura et al. 2017	FIB-25>FIB-19	Davis et al. 2020	16	45
313	T2a	T3	Shinomiya et al. 2019	FIB-19	Davis et al. 2020	16	33
314	T2a	Tm3	Shinomiya et al. 2019	FIB-19>FIB-25	Davis et al. 2020	16	58
315	T2a	Tm5Y	Takemura et al. 2015, Takemura et al. 2017	FIB-25	Davis et al. 2020	16	8
316	T2a	Tm5b	Takemura et al. 2015, Takemura et al. 2017	FIB-25	Davis et al. 2020	16	10
317	T2a	Tm28	Takemura et al. 2015, Takemura et al. 2017	FIB-25	Davis et al. 2020	16	10
318	T2a	TmY4	Takemura et al. 2015, Takemura et al. 2017	FIB-25	Davis et al. 2020	16	15
319	T2a	TmY5a	Takemura et al. 2015, Takemura et al. 2017	FIB-25>FIB-19	Davis et al. 2020	16	19
320	T2a	TmY9	Takemura et al. 2015, Takemura et al. 2017	FIB-25	Davis et al. 2020	16	25
321	T3	T2	Takemura et al. 2015, Takemura et al. 2017	FIB-25	Davis et al. 2020	33	36
322	T3	T2a	Shinomiya et al. 2019	FIB-19>FIB-25	Davis et al. 2020	33	16
323	T3	Tm3	Takemura et al. 2015, Takemura et al. 2017	FIB-25	Davis et al. 2020	33	58
324	T4a	C3	Takemura et al. 2015, Takemura et al. 2017	FIB-25	Davis et al. 2020	76	36
325	T4a	CT1(M10)	Takemura et al. 2017	-	Davis et al. 2020	-	-
326	T4a	Mi9	Takemura et al. 2015, Takemura et al. 2017	FIB-25>FIB-19	Davis et al. 2020	76	46
327	T4a	Mi12	Shinomiya et al. 2019	FIB-19	Davis et al. 2020	76	10
328	T4a	T4a	Shinomiya et al. 2019	FIB-19>FIB-25	Davis et al. 2020	76	76
329	T4a	T4c	Takemura et al. 2015, Takemura et al. 2017	FIB-25	Davis et al. 2020	76	87
330	T4a	T5a	Shinomiya et al. 2019	FIB-19	Davis et al. 2020	76	68
331	T4a	TmY14	Shinomiya et al. 2019	FIB-19>FIB-25	Davis et al. 2020	76	37
332	T4a	TmY18	Takemura et al. 2015, Takemura et al. 2017	FIB-25>FIB-19	Davis et al. 2020	76	37
333	T4b	CT1(M10)	Takemura et al. 2017	-	Davis et al. 2020	-	-
334	T4b	Mi9	Takemura et al. 2015, Takemura et al. 2017	FIB-25	Davis et al. 2020	82	46
335	T4b	T4b	Takemura et al. 2015, Takemura et al. 2017	FIB-25>FIB-19	Davis et al. 2020	82	82
336	T4b	T4c	Takemura et al. 2015, Takemura et al. 2017	FIB-25	Davis et al. 2020	82	87
337	T4b	T5b	Shinomiya et al. 2019	FIB-19	Davis et al. 2020	82	74
338	T4b	TmY15	Shinomiya et al. 2019	FIB-19>FIB-25	Davis et al. 2020	82	9
339	T4c	CT1(M10)	Takemura et al. 2017	-	Davis et al. 2020	-	-
340	T4c	Mi9	Takemura et al. 2015, Takemura et al. 2017	FIB-25	Davis et al. 2020	87	46
341	T4c	T4c	Takemura et al. 2015, Takemura et al. 2017	FIB-25>FIB-19	Davis et al. 2020	87	87
342	T4c	T5c	Shinomiya et al. 2019	FIB-19	Davis et al. 2020	87	71
343	T4c	TmY4	Shinomiya et al. 2019	FIB-19>FIB-25	Davis et al. 2020	87	15
344	T4c	TmY14	Shinomiya et al. 2019	FIB-19	Davis et al. 2020	87	37
345	T4c	TmY15	Shinomiya et al. 2019	FIB-19>FIB-25	Davis et al. 2020	87	9
346	T4d	CT1(M10)	Takemura et al. 2017	-	Davis et al. 2020	-	-
347	T4d	T4a	Takemura et al. 2015, Takemura et al. 2017	FIB-25	Davis et al. 2020	77	76
348	T4d	T4d	Shinomiya et al. 2019	FIB-19>FIB-25	Davis et al. 2020	77	77
349	T4d	T5d	Shinomiya et al. 2019	FIB-19	Davis et al. 2020	77	59
350	T4d	TmY4	Shinomiya et al. 2019	FIB-19	Davis et al. 2020	77	15
351	T4d	TmY15	Shinomiya et al. 2019	FIB-19>FIB-25	Davis et al. 2020	77	9
352	T5a	CT1(Lo1)	Takemura et al. 2017	-	Davis et al. 2020	-	-
353	T5a	T4a	Shinomiya et al. 2019	FIB-19	Davis et al. 2020	68	76
354	T5a	T5a	Shinomiya et al. 2019	FIB-19	Davis et al. 2020	68	68
355	T5a	T5b	Shinomiya et al. 2019	FIB-19	Davis et al. 2020	68	74
356	T5a	TmY9	Shinomiya et al. 2019	FIB-19	Davis et al. 2020	68	25
357	T5a	TmY14	Shinomiya et al. 2019	FIB-19	Davis et al. 2020	68	37
358	T5a	TmY15	Shinomiya et al. 2019	FIB-19	Davis et al. 2020	68	9
359	T5b	CT1(Lo1)	Takemura et al. 2017	-	Davis et al. 2020	-	-
360	T5b	T2	Shinomiya et al. 2019	FIB-19	Davis et al. 2020	74	36
361	T5b	T4b	Shinomiya et al. 2019	FIB-19	Davis et al. 2020	74	82
362	T5b	T5b	Shinomiya et al. 2019	FIB-19	Davis et al. 2020	74	74
363	T5b	T5d	Shinomiya et al. 2019	FIB-19	Davis et al. 2020	74	59
364	T5b	Tm2	Shinomiya et al. 2019	FIB-19	Davis et al. 2020	74	53
365	T5b	TmY14	Shinomiya et al. 2019	FIB-19	Davis et al. 2020	74	37
366	T5b	TmY15	Shinomiya et al. 2019	FIB-19	Davis et al. 2020	74	9
367	T5c	CT1(Lo1)	Takemura et al. 2017	-	Davis et al. 2020	-	-
368	T5c	T4c	Shinomiya et al. 2019	FIB-19	Davis et al. 2020	71	87
369	T5c	T5c	Shinomiya et al. 2019	FIB-19	Davis et al. 2020	71	71
370	T5c	Tm2	Shinomiya et al. 2019	FIB-19	Davis et al. 2020	71	53
371	T5c	TmY4	Shinomiya et al. 2019	FIB-19	Davis et al. 2020	71	15
372	T5c	TmY14	Shinomiya et al. 2019	FIB-19	Davis et al. 2020	71	37
373	T5c	TmY15	Shinomiya et al. 2019	FIB-19	Davis et al. 2020	71	9
374	T5d	CT1(Lo1)	Takemura et al. 2017	-	Davis et al. 2020	-	-
375	T5d	T2	Shinomiya et al. 2019	FIB-19	Davis et al. 2020	59	36
376	T5d	T4d	Shinomiya et al. 2019	FIB-19	Davis et al. 2020	59	77
377	T5d	T5d	Shinomiya et al. 2019	FIB-19	Davis et al. 2020	59	59
378	T5d	TmY4	Shinomiya et al. 2019	FIB-19	Davis et al. 2020	59	15
379	T5d	TmY15	Shinomiya et al. 2019	FIB-19	Davis et al. 2020	59	9
380	Tm1	L2	Shinomiya et al. 2019	FIB-19>FIB-25	Davis et al. 2020	42	19
381	Tm1	L5	Takemura et al. 2015, Takemura et al. 2017	FIB-25	Davis et al. 2020	42	15
382	Tm1	Lawf2	Takemura et al. 2015, Takemura et al. 2017	FIB-25	Davis et al. 2020	42	3
383	Tm1	C3	Takemura et al. 2015, Takemura et al. 2017	FIB-25>FIB-19	Davis et al. 2020	42	36
384	Tm1	CT1(Lo1)	Takemura et al. 2017	-	Davis et al. 2020	-	-
385	Tm1	Mi1	Shinomiya et al. 2019	FIB-19>FIB-25	Davis et al. 2020	42	45
386	Tm1	Mi2	Takemura et al. 2015, Takemura et al. 2017	FIB-25	Davis et al. 2020	42	6
387	Tm1	Mi4	Shinomiya et al. 2019	FIB-19>FIB-25	Davis et al. 2020	42	40
388	Tm1	Mi9	Shinomiya et al. 2019	FIB-19>FIB-25	Davis et al. 2020	42	46
389	Tm1	Mi12	Shinomiya et al. 2019	FIB-19	Davis et al. 2020	42	10
390	Tm1	Mi13	Takemura et al. 2015, Takemura et al. 2017	FIB-25	Davis et al. 2020	42	8
391	Tm1	T1	Takemura et al. 2015, Takemura et al. 2017	FIB-25	Davis et al. 2020	42	11
392	Tm1	T2	Takemura et al. 2015, Takemura et al. 2017	FIB-25	Davis et al. 2020	42	36
393	Tm1	T2a	Takemura et al. 2015, Takemura et al. 2017	FIB-25>FIB-19	Davis et al. 2020	42	16
394	Tm1	T3	Takemura et al. 2015, Takemura et al. 2017	FIB-25	Davis et al. 2020	42	33
395	Tm1	T5a	Shinomiya et al. 2019	FIB-19	Davis et al. 2020	42	68
396	Tm1	T5b	Shinomiya et al. 2019	FIB-19	Davis et al. 2020	42	74
397	Tm1	T5c	Shinomiya et al. 2019	FIB-19	Davis et al. 2020	42	71
398	Tm1	T5d	Shinomiya et al. 2019	FIB-19	Davis et al. 2020	42	59
399	Tm1	Tm2	Shinomiya et al. 2019	FIB-19>FIB-25	Davis et al. 2020	42	53
400	Tm1	Tm4	Takemura et al. 2015, Takemura et al. 2017	FIB-25>FIB-19	Davis et al. 2020	42	37
401	Tm1	Tm5Y	Takemura et al. 2015, Takemura et al. 2017	FIB-25	Davis et al. 2020	42	8
402	Tm1	Tm9	Shinomiya et al. 2019	FIB-19>FIB-25	Davis et al. 2020	42	45
403	Tm1	Tm20	Takemura et al. 2015, Takemura et al. 2017	FIB-25	Davis et al. 2020	42	10
404	Tm1	Tm28	Takemura et al. 2015, Takemura et al. 2017	FIB-25	Davis et al. 2020	42	10
405	Tm1	TmY4	Takemura et al. 2015, Takemura et al. 2017	FIB-25>FIB-19	Davis et al. 2020	42	15
406	Tm1	TmY9	Takemura et al. 2015, Takemura et al. 2017	FIB-25>FIB-19	Davis et al. 2020	42	25
407	Tm1	TmY15	Shinomiya et al. 2019	FIB-19	Davis et al. 2020	42	9
408	Tm2	L2	Shinomiya et al. 2019	FIB-19>FIB-25	Davis et al. 2020	53	19
409	Tm2	L5	Takemura et al. 2015, Takemura et al. 2017	FIB-25	Davis et al. 2020	53	15
410	Tm2	Lawf1	Takemura et al. 2015, Takemura et al. 2017	FIB-25	Davis et al. 2020	53	7
411	Tm2	C3	Takemura et al. 2015, Takemura et al. 2017	FIB-25	Davis et al. 2020	53	36
412	Tm2	CT1(Lo1)	Takemura et al. 2017	-	Davis et al. 2020	-	-
413	Tm2	Mi4	Shinomiya et al. 2019	FIB-19>FIB-25	Davis et al. 2020	53	40
414	Tm2	Mi9	Shinomiya et al. 2019	FIB-19>FIB-25	Davis et al. 2020	53	46
415	Tm2	T2	Takemura et al. 2015, Takemura et al. 2017	FIB-25>FIB-19	Davis et al. 2020	53	36
416	Tm2	T2a	Shinomiya et al. 2019	FIB-19	Davis et al. 2020	53	16
417	Tm2	T5a	Shinomiya et al. 2019	FIB-19	Davis et al. 2020	53	68
418	Tm2	T5b	Shinomiya et al. 2019	FIB-19	Davis et al. 2020	53	74
419	Tm2	T5c	Shinomiya et al. 2019	FIB-19	Davis et al. 2020	53	71
420	Tm2	T5d	Shinomiya et al. 2019	FIB-19	Davis et al. 2020	53	59
421	Tm2	Tm1	Shinomiya et al. 2019	FIB-19>FIB-25	Davis et al. 2020	53	42
422	Tm2	Tm4	Shinomiya et al. 2019	FIB-19>FIB-25	Davis et al. 2020	53	37
423	Tm2	Tm9	Shinomiya et al. 2019	FIB-19	Davis et al. 2020	53	45
424	Tm2	Tm28	Takemura et al. 2015, Takemura et al. 2017	FIB-25	Davis et al. 2020	53	10
425	Tm2	TmY3	Takemura et al. 2015, Takemura et al. 2017	FIB-25>FIB-19	Davis et al. 2020	53	27
426	Tm2	TmY4	Shinomiya et al. 2019	FIB-19	Davis et al. 2020	53	15
427	Tm2	TmY13	Takemura et al. 2015, Takemura et al. 2017	FIB-25	Davis et al. 2020	53	4
428	Tm2	TmY15	Shinomiya et al. 2019	FIB-19>FIB-25	Davis et al. 2020	53	9
429	Tm2	TmY18	Takemura et al. 2015, Takemura et al. 2017	FIB-25>FIB-19	Davis et al. 2020	53	37
430	Tm3	L1	Takemura et al. 2015, Takemura et al. 2017	FIB-25>FIB-19	Davis et al. 2020	58	22
431	Tm3	Lawf1	Takemura et al. 2015, Takemura et al. 2017	FIB-25	Davis et al. 2020	58	7
432	Tm3	Lawf2	Takemura et al. 2015, Takemura et al. 2017	FIB-25	Davis et al. 2020	58	3
433	Tm3	Mi1	Shinomiya et al. 2019	FIB-19>FIB-25	Davis et al. 2020	58	45
434	Tm3	Mi11	Takemura et al. 2015, Takemura et al. 2017	FIB-25	Davis et al. 2020	58	2
435	Tm3	Mi14	Takemura et al. 2015, Takemura et al. 2017	FIB-25	Davis et al. 2020	58	3
436	Tm3	T2	Takemura et al. 2015, Takemura et al. 2017	FIB-25	Davis et al. 2020	58	36
437	Tm3	T2a	Takemura et al. 2015, Takemura et al. 2017	FIB-25	Davis et al. 2020	58	16
438	Tm3	T3	Takemura et al. 2015, Takemura et al. 2017	FIB-25	Davis et al. 2020	58	33
439	Tm3	T4a	Takemura et al. 2015, Takemura et al. 2017	FIB-25>FIB-19	Davis et al. 2020	58	76
440	Tm3	T4b	Takemura et al. 2015, Takemura et al. 2017	FIB-25>FIB-19	Davis et al. 2020	58	82
441	Tm3	T4c	Takemura et al. 2015, Takemura et al. 2017	FIB-25>FIB-19	Davis et al. 2020	58	87
442	Tm3	T4d	Takemura et al. 2015, Takemura et al. 2017	FIB-25>FIB-19	Davis et al. 2020	58	77
443	Tm3	Tm3	Takemura et al. 2015, Takemura et al. 2017	FIB-25	Davis et al. 2020	58	58
444	Tm3	Tm4	Shinomiya et al. 2019	FIB-19>FIB-25	Davis et al. 2020	58	37
445	Tm3	Tm30	Takemura et al. 2015, Takemura et al. 2017	FIB-25	Davis et al. 2020	58	2
446	Tm3	TmY3	Takemura et al. 2015, Takemura et al. 2017	FIB-25	Davis et al. 2020	58	27
447	Tm3	TmY5a	Takemura et al. 2015, Takemura et al. 2017	FIB-25>FIB-19	Davis et al. 2020	58	19
448	Tm3	TmY13	Takemura et al. 2015, Takemura et al. 2017	FIB-25	Davis et al. 2020	58	4
449	Tm3	TmY14	Takemura et al. 2015, Takemura et al. 2017	FIB-25>FIB-19	Davis et al. 2020	58	37
450	Tm3	TmY15	Shinomiya et al. 2019	FIB-19>FIB-25	Davis et al. 2020	58	9
451	Tm3	TmY18	Takemura et al. 2015, Takemura et al. 2017	FIB-25	Davis et al. 2020	58	37
452	Tm4	Lawf2	Takemura et al. 2015, Takemura et al. 2017	FIB-25	Davis et al. 2020	37	3
453	Tm4	C3	Takemura et al. 2015, Takemura et al. 2017	FIB-25	Davis et al. 2020	37	36
454	Tm4	Mi4	Shinomiya et al. 2019	FIB-19>FIB-25	Davis et al. 2020	37	40
455	Tm4	Mi10	Takemura et al. 2015, Takemura et al. 2017	FIB-25	Davis et al. 2020	37	12
456	Tm4	Mi12	Shinomiya et al. 2019	FIB-19	Davis et al. 2020	37	10
457	Tm4	Mi13	Takemura et al. 2015, Takemura et al. 2017	FIB-25	Davis et al. 2020	37	8
458	Tm4	Mi14	Takemura et al. 2015, Takemura et al. 2017	FIB-25	Davis et al. 2020	37	3
459	Tm4	T2	Shinomiya et al. 2019	FIB-19	Davis et al. 2020	37	36
460	Tm4	T2a	Shinomiya et al. 2019	FIB-19>FIB-25	Davis et al. 2020	37	16
461	Tm4	T3	Takemura et al. 2015, Takemura et al. 2017	FIB-25>FIB-19	Davis et al. 2020	37	33
462	Tm4	T5a	Shinomiya et al. 2019	FIB-19	Davis et al. 2020	37	68
463	Tm4	T5b	Shinomiya et al. 2019	FIB-19	Davis et al. 2020	37	74
464	Tm4	T5c	Shinomiya et al. 2019	FIB-19	Davis et al. 2020	37	71
465	Tm4	T5d	Shinomiya et al. 2019	FIB-19	Davis et al. 2020	37	59
466	Tm4	Tm3	Shinomiya et al. 2019	FIB-19>FIB-25	Davis et al. 2020	37	58
467	Tm4	Tm4	Takemura et al. 2015, Takemura et al. 2017	FIB-25	Davis et al. 2020	37	37
468	Tm4	TmY3	Takemura et al. 2015, Takemura et al. 2017	FIB-25>FIB-19	Davis et al. 2020	37	27
469	Tm4	TmY4	Shinomiya et al. 2019	FIB-19>FIB-25	Davis et al. 2020	37	15
470	Tm4	TmY5a	Takemura et al. 2015, Takemura et al. 2017	FIB-25>FIB-19	Davis et al. 2020	37	19
471	Tm4	TmY13	Takemura et al. 2015, Takemura et al. 2017	FIB-25	Davis et al. 2020	37	4
472	Tm4	TmY14	Takemura et al. 2015, Takemura et al. 2017	FIB-25>FIB-19	Davis et al. 2020	37	37
473	Tm4	TmY15	Shinomiya et al. 2019	FIB-19>FIB-25	Davis et al. 2020	37	9
474	Tm5Y	Tm5a	Takemura et al. 2015, Takemura et al. 2017	FIB-25	Davis et al. 2020	8	7
475	Tm5Y	Tm5b	Takemura et al. 2015, Takemura et al. 2017	FIB-25	Davis et al. 2020	8	10
476	Tm5Y	Tm20	Takemura et al. 2015, Takemura et al. 2017	FIB-25	Davis et al. 2020	8	10
477	Tm5Y	TmY5a	Takemura et al. 2015, Takemura et al. 2017	FIB-25	Davis et al. 2020	8	19
478	Tm5Y	TmY10	Takemura et al. 2015, Takemura et al. 2017	FIB-25	Davis et al. 2020	8	4
479	Tm5a	Tm5a	Takemura et al. 2015, Takemura et al. 2017	FIB-25	Karuppudurai et al. 2014, Lin and Potter 2016	7	7
480	Tm5a	Tm5b	Takemura et al. 2015, Takemura et al. 2017	FIB-25	Karuppudurai et al. 2014, Lin and Potter 2016	7	10
481	Tm5b	Mi3	Takemura et al. 2015, Takemura et al. 2017	FIB-25	Karuppudurai et al. 2014, Lin and Potter 2016	10	3
482	Tm5b	Mi10	Takemura et al. 2015, Takemura et al. 2017	FIB-25	Karuppudurai et al. 2014, Lin and Potter 2016	10	12
483	Tm5b	Tm5a	Takemura et al. 2015, Takemura et al. 2017	FIB-25	Karuppudurai et al. 2014, Lin and Potter 2016	10	7
484	Tm5b	Tm5b	Takemura et al. 2015, Takemura et al. 2017	FIB-25	Karuppudurai et al. 2014, Lin and Potter 2016	10	10
485	Tm5b	Tm5c	Takemura et al. 2015, Takemura et al. 2017	FIB-25	Karuppudurai et al. 2014, Lin and Potter 2016	10	4
486	Tm5c	Mi4	Takemura et al. 2015, Takemura et al. 2017	FIB-25	Karuppudurai et al. 2014, Lin and Potter 2016	4	40
487	Tm5c	Mi15	Takemura et al. 2015, Takemura et al. 2017	FIB-25	Karuppudurai et al. 2014, Lin and Potter 2016	4	10
488	Tm5c	Tm5Y	Takemura et al. 2015, Takemura et al. 2017	FIB-25	Karuppudurai et al. 2014, Lin and Potter 2016	4	8
489	Tm5c	Tm5b	Takemura et al. 2015, Takemura et al. 2017	FIB-25	Karuppudurai et al. 2014, Lin and Potter 2016	4	10
490	Tm5c	Tm16	Takemura et al. 2015, Takemura et al. 2017	FIB-25	Karuppudurai et al. 2014, Lin and Potter 2016	4	8
491	Tm9	CT1(Lo1)	Takemura et al. 2017	-	Davis et al. 2020	-	-
492	Tm9	Mi9	Shinomiya et al. 2019	FIB-19>FIB-25	Davis et al. 2020	45	46
493	Tm9	T5a	Shinomiya et al. 2019	FIB-19	Davis et al. 2020	45	68
494	Tm9	T5b	Shinomiya et al. 2019	FIB-19	Davis et al. 2020	45	74
495	Tm9	T5c	Shinomiya et al. 2019	FIB-19	Davis et al. 2020	45	71
496	Tm9	T5d	Shinomiya et al. 2019	FIB-19	Davis et al. 2020	45	59
497	Tm9	Tm1	Shinomiya et al. 2019	FIB-19	Davis et al. 2020	45	42
498	Tm9	Tm2	Shinomiya et al. 2019	FIB-19	Davis et al. 2020	45	53
499	Tm9	Tm5Y	Takemura et al. 2015, Takemura et al. 2017	FIB-25	Davis et al. 2020	45	8
500	Tm9	Tm28	Takemura et al. 2015, Takemura et al. 2017	FIB-25	Davis et al. 2020	45	10
501	Tm9	TmY4	Takemura et al. 2015, Takemura et al. 2017	FIB-25	Davis et al. 2020	45	15
502	Tm9	TmY9	Takemura et al. 2015, Takemura et al. 2017	FIB-25	Davis et al. 2020	45	25
503	Tm9	TmY15	Shinomiya et al. 2019	FIB-19	Davis et al. 2020	45	9
504	Tm16	Lawf1	Takemura et al. 2015, Takemura et al. 2017	FIB-25	Davis et al. 2020	8	7
505	Tm16	Lawf2	Takemura et al. 2015, Takemura et al. 2017	FIB-25	Davis et al. 2020	8	3
506	Tm16	Mi9	Takemura et al. 2015, Takemura et al. 2017	FIB-25	Davis et al. 2020	8	46
507	Tm16	T2	Takemura et al. 2015, Takemura et al. 2017	FIB-25	Davis et al. 2020	8	36
508	Tm16	Tm1	Takemura et al. 2015, Takemura et al. 2017	FIB-25	Davis et al. 2020	8	42
509	Tm16	Tm2	Takemura et al. 2015, Takemura et al. 2017	FIB-25	Davis et al. 2020	8	53
510	Tm16	Tm4	Takemura et al. 2015, Takemura et al. 2017	FIB-25	Davis et al. 2020	8	37
511	Tm16	Tm5Y	Takemura et al. 2015, Takemura et al. 2017	FIB-25	Davis et al. 2020	8	8
512	Tm16	Tm5c	Takemura et al. 2015, Takemura et al. 2017	FIB-25	Davis et al. 2020	8	4
513	Tm16	Tm9	Takemura et al. 2015, Takemura et al. 2017	FIB-25	Davis et al. 2020	8	45
514	Tm16	TmY3	Takemura et al. 2015, Takemura et al. 2017	FIB-25	Davis et al. 2020	8	27
515	Tm16	TmY5a	Takemura et al. 2015, Takemura et al. 2017	FIB-25	Davis et al. 2020	8	19
516	Tm16	TmY10	Takemura et al. 2015, Takemura et al. 2017	FIB-25	Davis et al. 2020	8	4
517	Tm16	TmY13	Takemura et al. 2015, Takemura et al. 2017	FIB-25	Davis et al. 2020	8	4
518	Tm16	TmY14	Takemura et al. 2015, Takemura et al. 2017	FIB-25	Davis et al. 2020	8	37
519	Tm20	Mi2	Takemura et al. 2015, Takemura et al. 2017	FIB-25	Davis et al. 2020	10	6
520	Tm20	Mi9	Takemura et al. 2015, Takemura et al. 2017	FIB-25	Davis et al. 2020	10	46
521	Tm20	Tm5Y	Takemura et al. 2015, Takemura et al. 2017	FIB-25	Davis et al. 2020	10	8
522	Tm20	Tm9	Takemura et al. 2015, Takemura et al. 2017	FIB-25	Davis et al. 2020	10	45
523	Tm20	Tm20	Takemura et al. 2015, Takemura et al. 2017	FIB-25	Davis et al. 2020	10	10
524	Tm28	Tm5Y	Takemura et al. 2015, Takemura et al. 2017	FIB-25	Davis et al. 2020	10	8
525	Tm28	TmY4	Takemura et al. 2015, Takemura et al. 2017	FIB-25	Davis et al. 2020	10	15
526	Tm28	TmY9	Takemura et al. 2015, Takemura et al. 2017	FIB-25	Davis et al. 2020	10	25
527	TmY3	T2	Takemura et al. 2015, Takemura et al. 2017	FIB-25>FIB-19	Davis et al. 2020	27	36
528	TmY3	Tm4	Shinomiya et al. 2019	FIB-19	Davis et al. 2020	27	37
529	TmY3	TmY3	Takemura et al. 2015, Takemura et al. 2017	FIB-25	Davis et al. 2020	27	27
530	TmY3	TmY4	Shinomiya et al. 2019	FIB-19	Davis et al. 2020	27	15
531	TmY3	TmY5a	Takemura et al. 2015, Takemura et al. 2017	FIB-25>FIB-19	Davis et al. 2020	27	19
532	TmY3	TmY13	Takemura et al. 2015, Takemura et al. 2017	FIB-25	Davis et al. 2020	27	4
533	TmY3	TmY14	Shinomiya et al. 2019	FIB-19>FIB-25	Davis et al. 2020	27	37
534	TmY3	TmY15	Shinomiya et al. 2019	FIB-19	Davis et al. 2020	27	9
535	TmY4	Mi3	Takemura et al. 2015, Takemura et al. 2017	FIB-25	Davis et al. 2020	15	3
536	TmY4	Mi4	Takemura et al. 2015, Takemura et al. 2017	FIB-25	Davis et al. 2020	15	40
537	TmY4	Mi13	Takemura et al. 2015, Takemura et al. 2017	FIB-25	Davis et al. 2020	15	8
538	TmY4	T2	Shinomiya et al. 2019	FIB-19	Davis et al. 2020	15	36
539	TmY4	T5d	Shinomiya et al. 2019	FIB-19	Davis et al. 2020	15	59
540	TmY4	TmY4	Shinomiya et al. 2019	FIB-19>FIB-25	Davis et al. 2020	15	15
541	TmY4	TmY5a	Shinomiya et al. 2019	FIB-19>FIB-25	Davis et al. 2020	15	19
542	TmY4	TmY9	Takemura et al. 2015, Takemura et al. 2017	FIB-25	Davis et al. 2020	15	25
543	TmY4	TmY14	Shinomiya et al. 2019	FIB-19	Davis et al. 2020	15	37
544	TmY5a	Mi2	Takemura et al. 2015, Takemura et al. 2017	FIB-25	Davis et al. 2020	19	6
545	TmY5a	Mi3	Takemura et al. 2015, Takemura et al. 2017	FIB-25	Davis et al. 2020	19	3
546	TmY5a	T2	Takemura et al. 2015, Takemura et al. 2017	FIB-25	Davis et al. 2020	19	36
547	TmY5a	T2a	Takemura et al. 2015, Takemura et al. 2017	FIB-25	Davis et al. 2020	19	16
548	TmY5a	Tm16	Takemura et al. 2015, Takemura et al. 2017	FIB-25	Davis et al. 2020	19	8
549	TmY5a	TmY3	Takemura et al. 2015, Takemura et al. 2017	FIB-25	Davis et al. 2020	19	27
550	TmY5a	TmY4	Shinomiya et al. 2019	FIB-19	Davis et al. 2020	19	15
551	TmY5a	TmY14	Shinomiya et al. 2019	FIB-19>FIB-25	Davis et al. 2020	19	37
552	TmY5a	TmY15	Takemura et al. 2015, Takemura et al. 2017	FIB-25>FIB-19	Davis et al. 2020	19	9
553	TmY5a	TmY18	Takemura et al. 2015, Takemura et al. 2017	FIB-25	Davis et al. 2020	19	37
554	TmY9	Mi13	Takemura et al. 2015, Takemura et al. 2017	FIB-25	Davis et al. 2020	25	8
555	TmY9	TmY4	Takemura et al. 2015, Takemura et al. 2017	FIB-25	Davis et al. 2020	25	15
556	TmY9	TmY9	Shinomiya et al. 2019	FIB-19	Davis et al. 2020	25	25
557	TmY10	Mi4	Takemura et al. 2015, Takemura et al. 2017	FIB-25	Davis et al. 2020	4	40
558	TmY10	T2a	Takemura et al. 2015, Takemura et al. 2017	FIB-25	Davis et al. 2020	4	16
559	TmY10	Tm5b	Takemura et al. 2015, Takemura et al. 2017	FIB-25	Davis et al. 2020	4	10
560	TmY10	Tm5c	Takemura et al. 2015, Takemura et al. 2017	FIB-25	Davis et al. 2020	4	4
561	TmY10	Tm9	Takemura et al. 2015, Takemura et al. 2017	FIB-25	Davis et al. 2020	4	45
562	TmY10	Tm16	Takemura et al. 2015, Takemura et al. 2017	FIB-25	Davis et al. 2020	4	8
563	TmY10	Tm20	Takemura et al. 2015, Takemura et al. 2017	FIB-25	Davis et al. 2020	4	10
564	TmY10	Tm28	Takemura et al. 2015, Takemura et al. 2017	FIB-25	Davis et al. 2020	4	10
565	TmY10	TmY4	Takemura et al. 2015, Takemura et al. 2017	FIB-25	Davis et al. 2020	4	15
566	TmY10	TmY9	Takemura et al. 2015, Takemura et al. 2017	FIB-25	Davis et al. 2020	4	25
567	TmY13	Mi4	Takemura et al. 2015, Takemura et al. 2017	FIB-25	Davis et al. 2020	4	40
568	TmY13	T2	Takemura et al. 2015, Takemura et al. 2017	FIB-25	Davis et al. 2020	4	36
569	TmY13	Tm5b	Takemura et al. 2015, Takemura et al. 2017	FIB-25	Davis et al. 2020	4	10
570	TmY13	Tm16	Takemura et al. 2015, Takemura et al. 2017	FIB-25	Davis et al. 2020	4	8
571	TmY13	TmY5a	Takemura et al. 2015, Takemura et al. 2017	FIB-25	Davis et al. 2020	4	19
572	TmY14	C3	Takemura et al. 2015, Takemura et al. 2017	FIB-25	Davis et al. 2020	37	36
573	TmY14	Mi12	Shinomiya et al. 2019	FIB-19	Davis et al. 2020	37	10
574	TmY14	Mi13	Takemura et al. 2015, Takemura et al. 2017	FIB-25	Davis et al. 2020	37	8
575	TmY14	Tm9	Takemura et al. 2015, Takemura et al. 2017	FIB-25	Davis et al. 2020	37	45
576	TmY14	Tm16	Takemura et al. 2015, Takemura et al. 2017	FIB-25	Davis et al. 2020	37	8
577	TmY14	TmY4	Shinomiya et al. 2019	FIB-19	Davis et al. 2020	37	15
578	TmY15	Mi4	Shinomiya et al. 2019	FIB-19>FIB-25	Davis et al. 2020	9	40
579	TmY15	Mi9	Shinomiya et al. 2019	FIB-19>FIB-25	Davis et al. 2020	9	46
580	TmY15	T2	Shinomiya et al. 2019	FIB-19	Davis et al. 2020	9	36
581	TmY15	T2a	Shinomiya et al. 2019	FIB-19	Davis et al. 2020	9	16
582	TmY15	T4a	Shinomiya et al. 2019	FIB-19>FIB-25	Davis et al. 2020	9	76
583	TmY15	T4b	Shinomiya et al. 2019	FIB-19>FIB-25	Davis et al. 2020	9	82
584	TmY15	T4c	Shinomiya et al. 2019	FIB-19>FIB-25	Davis et al. 2020	9	87
585	TmY15	T4d	Shinomiya et al. 2019	FIB-19>FIB-25	Davis et al. 2020	9	77
586	TmY15	T5a	Shinomiya et al. 2019	FIB-19	Davis et al. 2020	9	68
587	TmY15	T5b	Shinomiya et al. 2019	FIB-19	Davis et al. 2020	9	74
588	TmY15	T5c	Shinomiya et al. 2019	FIB-19	Davis et al. 2020	9	71
589	TmY15	T5d	Shinomiya et al. 2019	FIB-19	Davis et al. 2020	9	59
590	TmY15	Tm1	Shinomiya et al. 2019	FIB-19	Davis et al. 2020	9	42
591	TmY15	Tm2	Shinomiya et al. 2019	FIB-19>FIB-25	Davis et al. 2020	9	53
592	TmY15	Tm3	Shinomiya et al. 2019	FIB-19>FIB-25	Davis et al. 2020	9	58
593	TmY15	Tm4	Shinomiya et al. 2019	FIB-19>FIB-25	Davis et al. 2020	9	37
594	TmY15	Tm9	Shinomiya et al. 2019	FIB-19	Davis et al. 2020	9	45
595	TmY15	TmY3	Shinomiya et al. 2019	FIB-19>FIB-25	Davis et al. 2020	9	27
596	TmY15	TmY14	Shinomiya et al. 2019	FIB-19>FIB-25	Davis et al. 2020	9	37
597	TmY15	TmY18	Shinomiya et al. 2019	FIB-19>FIB-25	Davis et al. 2020	9	37
598	TmY18	Mi4	Takemura et al. 2015, Takemura et al. 2017	FIB-25>FIB-19	Davis et al. 2020	37	40
599	TmY18	Mi10	Takemura et al. 2015, Takemura et al. 2017	FIB-25	Davis et al. 2020	37	12
600	TmY18	T2	Takemura et al. 2015, Takemura et al. 2017	FIB-25	Davis et al. 2020	37	36
601	TmY18	TmY5a	Takemura et al. 2015, Takemura et al. 2017	FIB-25	Davis et al. 2020	37	19
602	TmY18	TmY9	Shinomiya et al. 2019	FIB-19	Davis et al. 2020	37	25
603	TmY18	TmY15	Shinomiya et al. 2019	FIB-19>FIB-25	Davis et al. 2020	37	9
604	TmY18	TmY18	Takemura et al. 2015, Takemura et al. 2017	FIB-25>FIB-19	Davis et al. 2020	37	37
