# Supplementary material for: Connectome-constrained networks predict neural activity across the fly visual system
Source: Nature. 2024 Sep 11;634(8036):1132–40. doi: 10.1038/s41586-024-07939-3 (PMC11525180; doi:10.1038/s41586-024-07939-3)
Supplement: Supplementary file 3 — This zipped data folder contains seven files: (1) connectome type-to-type filters, average synapse count; (2) source references for the compiled connectome; (3) cell type-to-type connection matrix; (4) single-neuron-resolution connectome for 91 columns; (5) source references to 26 studies reporting neural activity measurements; (6) BibTeX file of 26 neural activity measurement studies; (7) catalogue of neural response predictions for all 64 cell types. [file 41586_2024_7939_MOESM3_ESM.zip › 2023-03-04080C-Supplementary Data/Lappalainen_et_al_neural_activity_references.bib]

@ARTICLE{Peretz1994-kg,
  title    = "The light response of drosophila photoreceptors is accompanied by
              an increase in cellular calcium: Effects of specific mutations",
  author   = "Peretz, A",
  journal  = "Neuron",
  volume   =  12,
  number   =  6,
  pages    = "1257--1267",
  month    =  jun,
  year     =  1994
}

@ARTICLE{Reiff2010-yb,
  title    = "Visualizing retinotopic half-wave rectified input to the motion
              detection circuitry of Drosophila",
  author   = "Reiff, Dierk F and Plett, Johannes and Mank, Marco and Griesbeck,
              Oliver and Borst, Alexander",
  abstract = "In the visual system of Drosophila, photoreceptors R1-R6 relay
              achromatic brightness information to five parallel pathways. Two
              of them, the lamina monopolar cells L1 and L2, represent the
              major input lines to the motion detection circuitry. We devised a
              new method for optical recording of visually evoked changes in
              intracellular Ca2+ in neurons using targeted expression of a
              genetically encoded Ca2+ indicator. Ca2+ in single terminals of
              L2 neurons in the medulla carried no information about the
              direction of motion. However, we found that brightness decrements
              (light-OFF) induced a strong increase in intracellular Ca2+ but
              brightness increments (light-ON) induced only small changes,
              suggesting that half-wave rectification of the input signal
              occurs. Thus, L2 predominantly transmits brightness decrements to
              downstream circuits that then compute the direction of image
              motion.",
  journal  = "Nat. Neurosci.",
  volume   =  13,
  number   =  8,
  pages    = "973--978",
  month    =  aug,
  year     =  2010,
  language = "en"
}

% The entry below contains non-ASCII chars that could not be converted
% to a LaTeX equivalent.
@ARTICLE{Clark2011-pm,
  title    = "Defining the Computational Structure of the Motion Detector in
              Drosophila",
  author   = "Clark, Damon A and Bursztyn, Limor and Horowitz, Mark A and
              Schnitzer, Mark J and Clandinin, Thomas R",
  abstract = "Many animals rely on visual motion detection for survival. Motion
              information is extracted from spatiotemporal intensity patterns
              on the retina, a paradigmatic neural computation. A
              phenomenological model, the Hassenstein-Reichardt correlator
              (HRC), relates visual inputs to neural activity and behavioral
              responses to motion, but the circuits that implement this
              computation remain unknown. By using cell-type speciﬁc genetic
              silencing, minimal motion stimuli, and in vivo calcium imaging,
              we examine two critical HRC inputs. These two pathways respond
              preferentially to light and dark moving edges. We demonstrate
              that these pathways perform overlapping but complementary subsets
              of the computations underlying the HRC. A numerical model
              implementing differential weighting of these operations displays
              the observed edge preferences. Intriguingly, these pathways are
              distinguished by their sensitivities to a stimulus correlation
              that corresponds to an illusory percept, ``reverse phi,'' that
              affects many species. Thus, this computational architecture may
              be widely used to achieve edge selectivity in motion detection.",
  journal  = "Neuron",
  volume   =  70,
  number   =  6,
  pages    = "1165--1177",
  month    =  jun,
  year     =  2011
}

% The entry below contains non-ASCII chars that could not be converted
% to a LaTeX equivalent.
@ARTICLE{Freifeld2013-eg,
  title    = "{GABAergic} Lateral Interactions Tune the Early Stages of Visual
              Processing in Drosophila",
  author   = "Freifeld, Limor and Clark, Damon A and Schnitzer, Mark J and
              Horowitz, Mark A and Clandinin, Thomas R",
  abstract = "Early stages of visual processing must capture complex, dynamic
              inputs. While peripheral neurons often implement efﬁcient
              encoding by exploiting natural stimulus statistics, downstream
              neurons are specialized to extract behaviorally relevant
              features. How do these specializations arise? We use two-photon
              imaging in Drosophila to characterize a ﬁrst-order interneuron,
              L2, that provides input to a pathway specialized for detecting
              moving dark edges. GABAergic interactions, mediated in part
              presynaptically, create an antagonistic and anisotropic
              centersurround receptive ﬁeld. This receptive ﬁeld is
              spatiotemporally coupled, applying differential temporal
              processing to large and small dark objects, achieving signiﬁcant
              specialization. GABAergic circuits also mediate OFF responses and
              balance these with responses to ON stimuli. Remarkably, the
              functional properties of L2 are strikingly similar to those of
              bipolar cells, yet emerge through different molecular and circuit
              mechanisms. Thus, evolution appears to have converged on a common
              strategy for processing visual information at the ﬁrst synapse.",
  journal  = "Neuron",
  volume   =  78,
  number   =  6,
  pages    = "1075--1089",
  month    =  jun,
  year     =  2013
}

% The entry below contains non-ASCII chars that could not be converted
% to a LaTeX equivalent.
@ARTICLE{Silies2013-um,
  title    = "Modular Use of Peripheral Input Channels Tunes {Motion-Detecting}
              Circuitry",
  author   = "Silies, Marion and Gohl, Daryl M and Fisher, Yvette E and
              Freifeld, Limor and Clark, Damon A and Clandinin, Thomas R",
  abstract = "In the visual system, peripheral processing circuits are often
              tuned to speciﬁc stimulus features. How this selectivity arises
              and how these circuits are organized to inform speciﬁc visual
              behaviors is incompletely understood. Using forward genetics and
              quantitative behavioral studies, we uncover an input channel to
              motion detecting circuitry in Drosophila. The second-order neuron
              L3 acts combinatorially with two previously known inputs, L1 and
              L2, to inform circuits specialized to detect moving light and
              dark edges. In vivo calcium imaging of L3, combined with neuronal
              silencing experiments, suggests a neural mechanism to achieve
              selectivity for moving dark edges. We further demonstrate that
              different innate behaviors, turning and forward movement, can be
              independently modulated by visual motion. These two behaviors
              make use of different combinations of input channels. Such
              modular use of input channels to achieve feature extraction and
              behavioral specialization likely represents a general principle
              in sensory systems.",
  journal  = "Neuron",
  volume   =  79,
  number   =  1,
  pages    = "111--127",
  month    =  jul,
  year     =  2013
}

@ARTICLE{Maisak2013-ks,
  title    = "A directional tuning map of Drosophila elementary motion
              detectors",
  author   = "Maisak, Matthew S and Haag, Juergen and Ammer, Georg and Serbe,
              Etienne and Meier, Matthias and Leonhardt, Aljoscha and
              Schilling, Tabea and Bahl, Armin and Rubin, Gerald M and Nern,
              Aljoscha and Dickson, Barry J and Reiff, Dierk F and Hopp,
              Elisabeth and Borst, Alexander",
  journal  = "Nature",
  volume   =  500,
  number   =  7461,
  pages    = "212--216",
  month    =  aug,
  year     =  2013
}

% The entry below contains non-ASCII chars that could not be converted
% to a LaTeX equivalent.
@ARTICLE{Meier2014-ce,
  title    = "Neural Circuit Components of the Drosophila {OFF} Motion Vision
              Pathway",
  author   = "Meier, Matthias and Serbe, Etienne and Maisak, Matthew S and
              Haag, J{\"u}rgen and Dickson, Barry J and Borst, Alexander",
  abstract = "Background: Detecting the direction of visual motion is an
              essential task of the early visual system. The Reichardt detector
              has been proven to be a faithful description of the underlying
              computation in insects. A series of recent studies addressed the
              neural implementation of the Reichardt detector in Drosophila
              revealing the overall layout in parallel ON and OFF channels, its
              input neurons from the lamina (L1/ON, and L2/OFF), and the
              respective output neurons to the lobula plate (ON/T4, and
              OFF/T5). While anatomical studies showed that T4 cells receive
              input from L1 via Mi1 and Tm3 cells, the neurons connecting L2 to
              T5 cells have not been identiﬁed so far. It is, however, known
              that L2 contacts, among others, two neurons, called Tm2 and L4,
              which show a pronounced directionality in their wiring. Results:
              We characterized the visual response properties of both Tm2 and
              L4 neurons via Ca2+ imaging. We found that Tm2 and L4 cells
              respond with an increase in activity to moving OFF edges in a
              direction-unselective manner. To investigate their participation
              in motion vision, we blocked their output while recording from
              downstream tangential cells in the lobula plate. Silencing of Tm2
              and L4 completely abolishes the response to moving OFF edges.
              Conclusions: Our results demonstrate that both cell types are
              essential components of the Drosophila OFF motion vision pathway,
              prior to the computation of directionality in the dendrites of T5
              cells.",
  journal  = "Curr. Biol.",
  volume   =  24,
  number   =  4,
  pages    = "385--392",
  month    =  feb,
  year     =  2014
}

% The entry below contains non-ASCII chars that could not be converted
% to a LaTeX equivalent.
@ARTICLE{Strother2014-ym,
  title    = "Direct Observation of {ON} and {OFF} Pathways in the Drosophila
              Visual System",
  author   = "Strother, James A and Nern, Aljoscha and Reiser, Michael B",
  abstract = "Visual motion perception is critical to many animal behaviors,
              and ﬂies have emerged as a powerful model system for exploring
              this fundamental neural computation. Although numerous studies
              have suggested that ﬂy motion vision is governed by a simple
              neural circuit [1--3], the implementation of this circuit has
              remained mysterious for decades. Connectomics and neurogenetics
              have produced a surge in recent progress, and several studies
              have shown selectivity for light increments (ON) or decrements
              (OFF) in key elements associated with this circuit [4--7].
              However, related studies have reached disparate conclusions about
              where this selectivity emerges and whether it plays a major role
              in motion vision [8--13]. To address these questions, we examined
              activity in the neuropil thought to be responsible for visual
              motion detection, the medulla, of Drosophila melanogaster in
              response to a range of visual stimuli using two-photon calcium
              imaging. We conﬁrmed that the input neurons of the medulla, the
              LMCs, are not responsible for light-on and light-off selectivity.
              We then examined the pan-neural response of medulla neurons and
              found prominent selectivity for light-on and light-off in layers
              of the medulla associated with two anatomically derived pathways
              (L1/L2 associated) [14, 15]. We next examined the activity of
              prominent interneurons within each pathway (Mi1 and Tm1) and
              found that these neurons have corresponding selectivity for
              light-on or light-off. These results provide direct evidence that
              motion is computed in parallel lighton and light-off pathways,
              demonstrate that this selectivity emerges in neurons immediately
              downstream of the LMCs, and specify where crucial elements of
              motion computation occur.",
  journal  = "Curr. Biol.",
  volume   =  24,
  number   =  9,
  pages    = "976--983",
  month    =  may,
  year     =  2014
}

@ARTICLE{Behnia2014-zo,
  title    = "Processing properties of {ON} and {OFF} pathways for Drosophila
              motion detection",
  author   = "Behnia, Rudy and Clark, Damon A and Carter, Adam G and Clandinin,
              Thomas R and Desplan, Claude",
  journal  = "Nature",
  volume   =  512,
  number   =  7515,
  pages    = "427--430",
  month    =  aug,
  year     =  2014
}

% The entry below contains non-ASCII chars that could not be converted
% to a LaTeX equivalent.
@ARTICLE{Fisher2015-wj,
  title    = "Orientation Selectivity Sharpens Motion Detection in Drosophila",
  author   = "Fisher, Yvette E and Silies, Marion and Clandinin, Thomas R",
  abstract = "Detecting the orientation and movement of edges in a scene is
              critical to visually guided behaviors of many animals. What are
              the circuit algorithms that allow the brain to extract such
              behaviorally vital visual cues? Using in vivo two-photon calcium
              imaging in Drosophila, we describe direction selective signals in
              the dendrites of T4 and T5 neurons, detectors of local motion. We
              demonstrate that this circuit performs selective ampliﬁcation of
              local light inputs, an observation that constrains motion
              detection models and conﬁrms a core prediction of the
              HassensteinReichardt correlator (HRC). These neurons are also
              orientation selective, responding strongly to static features
              that are orthogonal to their preferred axis of motion, a tuning
              property not predicted by the HRC. This coincident extraction of
              orientation and direction sharpens directional tuning through
              surround inhibition and reveals a striking parallel between
              visual processing in ﬂies and vertebrate cortex, suggesting a
              universal strategy for motion processing.",
  journal  = "Neuron",
  volume   =  88,
  number   =  2,
  pages    = "390--402",
  month    =  oct,
  year     =  2015
}

@ARTICLE{Hardie2015-bo,
  title    = "Phototransduction in Drosophila",
  author   = "Hardie, Roger C and Juusola, Mikko",
  journal  = "Curr. Opin. Neurobiol.",
  volume   =  34,
  pages    = "37--45",
  month    =  oct,
  year     =  2015
}

% The entry below contains non-ASCII chars that could not be converted
% to a LaTeX equivalent.
@ARTICLE{Fisher2015-ug,
  title    = "A Class of Visual Neurons with {Wide-Field} Properties Is
              Required for Local Motion Detection",
  author   = "Fisher, Yvette E and Leong, Jonathan C S and Sporar, Katja and
              Ketkar, Madhura D and Gohl, Daryl M and Clandinin, Thomas R and
              Silies, Marion",
  abstract = "Visual motion cues are used by many animals to guide navigation
              across a wide range of environments. Long-standing theoretical
              models have made predictions about the computations that compare
              light signals across space and time to detect motion. Using
              connectomic and physiological approaches, candidate circuits that
              can implement various algorithmic steps have been proposed in the
              Drosophila visual system. These pathways connect photoreceptors,
              via interneurons in the lamina and the medulla, to
              direction-selective cells in the lobula and lobula plate.
              However, the functional architecture of these circuits remains
              incompletely understood. Here, we use a forward genetic approach
              to identify the medulla neuron Tm9 as critical for motion-evoked
              behavioral responses. Using in vivo calcium imaging combined with
              genetic silencing, we place Tm9 within motion-detecting
              circuitry. Tm9 receives functional inputs from the lamina neurons
              L3 and, unexpectedly, L1 and passes information onto the
              direction-selective T5 neuron. Whereas the morphology of Tm9
              suggested that this cell would inform circuits about local points
              in space, we found that the Tm9 spatial receptive ﬁeld is large.
              Thus, this circuit informs elementary motion detectors about a
              wide region of the visual scene. In addition, Tm9 exhibits
              sustained responses that provide a tonic signal about incoming
              light patterns. Silencing Tm9 dramatically reduces the response
              amplitude of T5 neurons under a broad range of different motion
              conditions. Thus, our data demonstrate that sustained and
              wide-ﬁeld signals are essential for elementary motion processing.",
  journal  = "Curr. Biol.",
  volume   =  25,
  number   =  24,
  pages    = "3178--3189",
  month    =  dec,
  year     =  2015
}

% The entry below contains non-ASCII chars that could not be converted
% to a LaTeX equivalent.
@ARTICLE{Serbe2016-tv,
  title    = "Comprehensive Characterization of the Major Presynaptic Elements
              to the Drosophila {OFF} Motion Detector",
  author   = "Serbe, Etienne and Meier, Matthias and Leonhardt, Aljoscha and
              Borst, Alexander",
  abstract = "Estimating motion is a fundamental task for the visual system of
              sighted animals. In Drosophila, direction-selective T4 and T5
              cells respond to moving brightness increments (ON) and decrements
              (OFF), respectively. Current algorithmic models of the circuit
              are based on the interaction of two differentially ﬁltered
              signals. However, electron microscopy studies have shown that T5
              cells receive their major input from four classes of neurons:
              Tm1, Tm2, Tm4, and Tm9. Using two-photon calcium imaging, we
              demonstrate that T5 is the ﬁrst direction-selective stage within
              the OFF pathway. The four cells provide an array of
              spatiotemporal ﬁlters to T5. Silencing their synaptic output in
              various combinations, we ﬁnd that all input elements are involved
              in OFF motion detection to varying degrees. Our comprehensive
              survey challenges the simpliﬁed view of how neural systems
              compute the direction of motion and suggests that an intricate
              interplay of many signals results in direction selectivity.",
  journal  = "Neuron",
  volume   =  89,
  number   =  4,
  pages    = "829--841",
  month    =  feb,
  year     =  2016
}

@ARTICLE{Leonhardt2016-pi,
  title    = "Asymmetry of Drosophila {ON} and {OFF} motion detectors enhances
              real-world velocity estimation",
  author   = "Leonhardt, Aljoscha and Ammer, Georg and Meier, Matthias and
              Serbe, Etienne and Bahl, Armin and Borst, Alexander",
  journal  = "Nat. Neurosci.",
  volume   =  19,
  number   =  5,
  pages    = "706--715",
  month    =  may,
  year     =  2016
}

% The entry below contains non-ASCII chars that could not be converted
% to a LaTeX equivalent.
@ARTICLE{Yang2016-ho,
  title    = "Subcellular Imaging of Voltage and Calcium Signals Reveals Neural
              Processing In Vivo",
  author   = "Yang, Helen H and St-Pierre, Fran{\c c}ois and Sun, Xulu and
              Ding, Xiaozhe and Lin, Michael Z and Clandinin, Thomas R",
  abstract = "A mechanistic understanding of neural computation requires
              determining how information is processed as it passes through
              neurons and across synapses. However, it has been challenging to
              measure membrane potential changes in axons and dendrites in
              vivo. We use in vivo, two-photon imaging of novel genetically
              encoded voltage indicators, as well as calcium imaging, to
              measure sensory stimulusevoked signals in the Drosophila visual
              system with subcellular resolution. Across synapses, we ﬁnd major
              transformations in the kinetics, amplitude, and sign of voltage
              responses to light. We also describe distinct relationships
              between voltage and calcium signals in different neuronal
              compartments, a substrate for local computation. Finally, we
              demonstrate that ON and OFF selectivity, a key feature of visual
              processing across species, emerges through the transformation of
              membrane potential into intracellular calcium concentration. By
              imaging voltage and calcium signals to map information ﬂow with
              subcellular resolution, we illuminate where and how critical
              computations arise.",
  journal  = "Cell",
  volume   =  166,
  number   =  1,
  pages    = "245--257",
  month    =  jun,
  year     =  2016
}

% The entry below contains non-ASCII chars that could not be converted
% to a LaTeX equivalent.
@ARTICLE{Strother2017-fj,
  title    = "The Emergence of Directional Selectivity in the Visual Motion
              Pathway of Drosophila",
  author   = "Strother, James A and Wu, Shiuan-Tze and Wong, Allan M and Nern,
              Aljoscha and Rogers, Edward M and Le, Jasmine Q and Rubin, Gerald
              M and Reiser, Michael B",
  abstract = "The perception of visual motion is critical for animal
              navigation, and ﬂies are a prominent model system for exploring
              this neural computation. In Drosophila, the T4 cells of the
              medulla are directionally selective and necessary for ON motion
              behavioral responses. To examine the emergence of directional
              selectivity, we developed genetic driver lines for the neuron
              types with the most synapses onto T4 cells. Using calcium
              imaging, we found that these neuron types are not directionally
              selective and that selectivity arises in the T4 dendrites. By
              silencing each input neuron type, we identiﬁed which neurons are
              necessary for T4 directional selectivity and ON motion behavioral
              responses. We then determined the sign of the connections between
              these neurons and T4 cells using neuronal photoactivation. Our
              results indicate a computational architecture for motion
              detection that is a hybrid of classic theoretical models.",
  journal  = "Neuron",
  volume   =  94,
  number   =  1,
  pages    = "168--182.e10",
  month    =  apr,
  year     =  2017
}

% The entry below contains non-ASCII chars that could not be converted
% to a LaTeX equivalent.
@ARTICLE{Arenz2017-wg,
  title    = "The Temporal Tuning of the Drosophila Motion Detectors Is
              Determined by the Dynamics of Their Input Elements",
  author   = "Arenz, Alexander and Drews, Michael S and Richter, Florian G and
              Ammer, Georg and Borst, Alexander",
  abstract = "Detecting the direction of motion contained in the visual scene
              is crucial for many behaviors. However, because single
              photoreceptors only signal local luminance changes, motion
              detection requires a comparison of signals from neighboring
              photoreceptors across time in downstream neuronal circuits. For
              signals to coincide on readout neurons that thus become motion
              and direction selective, different input lines need to be delayed
              with respect to each other. Classical models of motion detection
              rely on non-linear interactions between two inputs after
              different temporal ﬁltering. However, recent studies have
              suggested the requirement for at least three, not only two, input
              signals. Here, we comprehensively characterize the spatiotemporal
              response properties of all columnar input elements to the
              elementary motion detectors in the fruit ﬂy, T4 and T5 cells, via
              two-photon calcium imaging. Between these input neurons, we ﬁnd
              large differences in temporal dynamics. Based on this, computer
              simulations show that only a small subset of possible
              arrangements of these input elements maps onto a recently
              proposed algorithmic three-input model in a way that generates a
              highly direction-selective motion detector, suggesting plausible
              network architectures. Moreover, modulating the motion detection
              system by octopamine-receptor activation, we ﬁnd the temporal
              tuning of T4 and T5 cells to be shifted toward higher
              frequencies, and this shift can be fully explained by the
              concomitant speeding of the input elements.",
  journal  = "Curr. Biol.",
  volume   =  27,
  number   =  7,
  pages    = "929--944",
  month    =  apr,
  year     =  2017
}

@ARTICLE{Gruntman2018-ox,
  title    = "Simple integration of fast excitation and offset, delayed
              inhibition computes directional selectivity in Drosophila",
  author   = "Gruntman, Eyal and Romani, Sandro and Reiser, Michael B",
  journal  = "Nat. Neurosci.",
  volume   =  21,
  number   =  2,
  pages    = "250--257",
  month    =  feb,
  year     =  2018
}

@ARTICLE{Meier2019-oj,
  title    = "Extreme Compartmentalization in a Drosophila Amacrine Cell",
  author   = "Meier, Matthias and Borst, Alexander",
  abstract = "A neuron is conventionally regarded as a single processing unit.
              It receives input from one or several presynaptic cells,
              transforms these signals, and transmits one output signal to its
              postsynaptic partners. Exceptions exist: amacrine cells in the
              mammalian retina [1-3] or interneurons in the locust mesothoracic
              ganglion [4] are thought to represent many electrically isolated
              microcircuits within one neuron. An extreme case of such an
              amacrine cell has recently been described in the Drosophila
              visual system. This cell, called CT1, reaches into two neuropils
              of the optic lobe, where it visits each of 700 repetitive
              columns, thereby covering the whole visual field [5, 6]. Due to
              its unusual morphology, CT1 has been suspected to perform local
              computations [6, 7], but this has never been proven. Using
              2-photon calcium imaging and visual stimulation, we find highly
              compartmentalized retinotopic response properties in neighboring
              terminals of CT1, with each terminal acting as an independent
              functional unit. Model simulations demonstrate that this extreme
              case of compartmentalization is at the biophysical limit of
              neural computation.",
  journal  = "Curr. Biol.",
  volume   =  29,
  number   =  9,
  pages    = "1545--1550.e2",
  month    =  may,
  year     =  2019,
  keywords = "2-photon calcium-imaging; Drosophila neurobiology; biophysics;
              compartmental modeling; motion detection; receptive field
              analysis; visual system",
  language = "en"
}

@ARTICLE{Gruntman2019-lr,
  title    = "The computation of directional selectivity in the Drosophila
              {OFF} motion pathway",
  author   = "Gruntman, Eyal and Romani, Sandro and Reiser, Michael B",
  abstract = "In flies, the direction of moving ON and OFF features is computed
              separately. T4 (ON) and T5 (OFF) are the first neurons in their
              respective pathways to extract a directionally selective response
              from their non-selective inputs. Our recent study of T4 found
              that the integration of offset depolarizing and hyperpolarizing
              inputs is critical for the generation of directional selectivity.
              However, T5s lack small-field inhibitory inputs, suggesting they
              may use a different mechanism. Here we used whole-cell recordings
              of T5 neurons and found a similar receptive field structure: fast
              depolarization and persistent, spatially offset
              hyperpolarization. By assaying pairwise interactions of local
              stimulation across the receptive field, we found no amplifying
              responses, only suppressive responses to the non-preferred motion
              direction. We then evaluated passive, biophysical models and
              found that a model using direct inhibition, but not the removal
              of excitation, can accurately predict T5 responses to a range of
              moving stimuli.",
  journal  = "Elife",
  volume   =  8,
  pages    = "e50706",
  month    =  dec,
  year     =  2019
}

@ARTICLE{Drews2020-fw,
  title    = "Dynamic Signal Compression for Robust Motion Vision in Flies",
  author   = "Drews, Michael S and Leonhardt, Aljoscha and Pirogova, Nadezhda
              and Richter, Florian G and Schuetzenberger, Anna and Braun, Lukas
              and Serbe, Etienne and Borst, Alexander",
  abstract = "Summary Sensory systems need to reliably extract information from
              highly variable natural signals. Flies, for instance, use optic
              flow to guide their course and are remarkably adept at estimating
              image velocity regardless of image statistics. Current circuit
              models, however, cannot account for this robustness. Here, we
              demonstrate that the Drosophila visual system reduces input
              variability by rapidly adjusting its sensitivity to local
              contrast conditions. We exhaustively map functional properties of
              neurons in the motion detection circuit and find that local
              responses are compressed by surround contrast. The compressive
              signal is fast, integrates spatially, and derives from neural
              feedback. Training convolutional neural networks on estimating
              the velocity of natural stimuli shows that this dynamic signal
              compression can close the performance gap between model and
              organism. Overall, our work represents a comprehensive
              mechanistic account of how neural systems attain the robustness
              to carry out survival-critical tasks in challenging real-world
              environments.",
  journal  = "Curr. Biol.",
  volume   =  30,
  number   =  2,
  pages    = "209--221.e8",
  month    =  jan,
  year     =  2020,
  keywords = "neuroscience; sensory processing; visual system; motion vision;
              behavior; electrophysiology; calcium imaging; artificial neural
              networks; natural vision"
}

@ARTICLE{Matulis2020-cc,
  title    = "Heterogeneous Temporal Contrast Adaptation in Drosophila
              {Direction-Selective} Circuits",
  author   = "Matulis, Catherine A and Chen, Juyue and Gonzalez-Suarez, Aneysis
              D and Behnia, Rudy and Clark, Damon A",
  abstract = "In visual systems, neurons adapt both to the mean light level and
              to the range of light levels, or the contrast. Contrast
              adaptation has been studied extensively, but it remains unclear
              how it is distributed among neurons in connected circuits, and
              how early adaptation affects subsequent computations. Here, we
              investigated temporal contrast adaptation in neurons across
              Drosophila's visual motion circuitry. Several ON-pathway neurons
              showed strong adaptation to changes in contrast over time. One of
              these neurons, Mi1, showed almost complete adaptation on fast
              timescales, and experiments ruled out several potential
              mechanisms for its adaptive properties. When contrast adaptation
              reduced the gain in ON-pathway cells, it was accompanied by
              decreased motion responses in downstream direction-selective
              cells. Simulations show that contrast adaptation can
              substantially improve motion estimates in natural scenes. The
              benefits are larger for ON-pathway adaptation, which helps
              explain the heterogeneous distribution of contrast adaptation in
              these circuits.",
  journal  = "Curr. Biol.",
  volume   =  30,
  number   =  2,
  pages    = "222--236.e6",
  month    =  jan,
  year     =  2020,
  keywords = "Drosophila; Drosophila, contrast adaptation, motion, motion
              detection, linear filter, kernel, vision, visual processing,
              calcium imagingDA; calcium imaging; contrast adaptation; kernel;
              linear filter; motion; motion detection; vision; visual
              processing",
  language = "en"
}

@ARTICLE{Ramos-Traslosheros2021-jq,
  title    = "The physiological basis for contrast opponency in motion
              computation in Drosophila",
  author   = "Ramos-Traslosheros, Giordano and Silies, Marion",
  abstract = "Abstract In Drosophila , direction-selective neurons implement a
              mechanism of motion computation similar to cortical neurons,
              using contrast-opponent receptive fields with ON and OFF
              subfields. It is not clear how the presynaptic circuitry of
              direction-selective neurons in the OFF pathway supports this
              computation if all major inputs are OFF-rectified neurons. Here,
              we reveal the biological substrate for motion computation in the
              OFF pathway. Three interneurons, Tm2, Tm9 and CT1, provide
              information about ON stimuli to the OFF direction-selective
              neuron T5 across its receptive field, supporting a
              contrast-opponent receptive field organization. Consistent with
              its prominent role in motion detection, variability in Tm9
              receptive field properties transfers to T5, and calcium
              decrements in Tm9 in response to ON stimuli persist across
              behavioral states, while spatial tuning is sharpened by active
              behavior. Together, our work shows how a key neuronal computation
              is implemented by its constituent neuronal circuit elements to
              ensure direction selectivity.",
  journal  = "Nat. Commun.",
  volume   =  12,
  number   =  1,
  pages    = "4987",
  month    =  aug,
  year     =  2021
}

% The entry below contains non-ASCII chars that could not be converted
% to a LaTeX equivalent.
@ARTICLE{Gruntman2021-st,
  title    = "Non-preferred contrast responses in the Drosophila motion
              pathways reveal a receptive field structure that explains a
              common visual illusion",
  author   = "Gruntman, Eyal and Reimers, Pablo and Romani, Sandro and Reiser,
              Michael B",
  abstract = "Diverse sensory systems, from audition to thermosensation,
              feature a separation of inputs into ON (increments) and OFF
              (decrements) signals. In the Drosophila visual system, separate
              ON and OFF pathways compute the direction of motion, yet
              anatomical and functional studies have identiﬁed some crosstalk
              between these channels. We used this well-studied circuit to ask
              whether the motion computation depends on ON-OFF pathway
              crosstalk. Using whole-cell electrophysiology, we recorded visual
              responses of T4 (ON) and T5 (OFF) cells, mapped their composite
              ON-OFF receptive ﬁelds, and found that they share a similar
              spatiotemporal structure. We ﬁt a biophysical model to these
              receptive ﬁelds that accurately predicts directionally selective
              T4 and T5 responses to both ON and OFF moving stimuli. This model
              also provides a detailed mechanistic explanation for the
              directional preference inversion in response to the prominent
              reverse-phi illusion. Finally, we used the steering responses of
              tethered ﬂying ﬂies to validate the model's predicted effects of
              varying stimulus parameters on the behavioral turning inversion.",
  journal  = "Curr. Biol.",
  volume   =  31,
  number   =  23,
  pages    = "5286--5298.e7",
  month    =  dec,
  year     =  2021
}

@ARTICLE{Groschner2022-ci,
  title    = "A biophysical account of multiplication by a single neuron",
  author   = "Groschner, Lukas N and Malis, Jonatan G and Zuidinga, Birte and
              Borst, Alexander",
  abstract = "Abstract Nonlinear, multiplication-like operations carried out by
              individual nerve cells greatly enhance the computational power of
              a neural system 1--3 , but our understanding of their biophysical
              implementation is scant. Here we pursue this problem in the
              Drosophila melanogaster ON motion vision circuit 4,5 , in which
              we record the membrane potentials of direction-selective T4
              neurons and of their columnar input elements 6,7 in response to
              visual and pharmacological stimuli in vivo. Our
              electrophysiological measurements and conductance-based
              simulations provide evidence for a passive supralinear
              interaction between two distinct types of synapse on T4
              dendrites. We show that this multiplication-like nonlinearity
              arises from the coincidence of cholinergic excitation and release
              from glutamatergic inhibition. The latter depends on the
              expression of the glutamate-gated chloride channel GluCl$\alpha$
              8,9 in T4 neurons, which sharpens the directional tuning of the
              cells and shapes the optomotor behaviour of the animals.
              Interacting pairs of shunting inhibitory and excitatory synapses
              have long been postulated as an analogue approximation of a
              multiplication, which is integral to theories of motion detection
              10,11 , sound localization 12 and sensorimotor control 13 .",
  journal  = "Nature",
  volume   =  603,
  number   =  7899,
  pages    = "119--123",
  month    =  mar,
  year     =  2022
}

% The entry below contains non-ASCII chars that could not be converted
% to a LaTeX equivalent.
@ARTICLE{Ketkar2022-wz,
  title    = "First-order visual interneurons distribute distinct contrast and
              luminance information across {ON} and {OFF} pathways to achieve
              stable behavior",
  author   = "Ketkar, Madhura D and G{\"u}r, Burak and Molina-Obando, Sebastian
              and Ioannidou, Maria and Martelli, Carlotta and Silies, Marion",
  abstract = "The accurate processing of contrast is the basis for all visually
              guided behaviors. Visual scenes with rapidly changing
              illumination challenge contrast computation because photoreceptor
              adaptation is not fast enough to compensate for such changes.
              Yet, human perception of contrast is stable even when the visual
              environment is quickly changing, suggesting rapid post receptor
              luminance gain control. Similarly, in the fruit fly Drosophila,
              such gain control leads to luminance invariant behavior for
              moving OFF stimuli. Here, we show that behavioral responses to
              moving ON stimuli also utilize a luminance gain, and that ON-m­
              otion guided behavior depends on inputs from three first-o­ rder
              interneurons L1, L2, and L3. Each of these neurons encodes
              contrast and luminance differently and distributes information
              asymmetrically across both ON and OFF contrast-­selective
              pathways. Behavioral responses to both ON and OFF stimuli rely on
              a luminance-­based correction provided by L1 and L3, wherein L1
              supports contrast computation linearly, and L3 non-­linearly
              amplifies dim stimuli. Therefore, L1, L2, and L3 are not specific
              inputs to ON and OFF pathways but the lamina serves as a separate
              processing layer that distributes distinct luminance and contrast
              information across ON and OFF pathways to support behavior in
              varying conditions.",
  journal  = "Elife",
  volume   =  11,
  pages    = "e74937",
  month    =  mar,
  year     =  2022
}
