# Supplementary material for: Connectome-constrained networks predict neural activity across the fly visual system
Source: Nature. 2024 Sep 11;634(8036):1132–40. doi: 10.1038/s41586-024-07939-3 (PMC11525180; doi:10.1038/s41586-024-07939-3)
Supplement: Supplementary file 3 — This zipped data folder contains seven files: (1) connectome type-to-type filters, average synapse count; (2) source references for the compiled connectome; (3) cell type-to-type connection matrix; (4) single-neuron-resolution connectome for 91 columns; (5) source references to 26 studies reporting neural activity measurements; (6) BibTeX file of 26 neural activity measurement studies; (7) catalogue of neural response predictions for all 64 cell types. [file 41586_2024_7939_MOESM3_ESM.zip › 2023-03-04080C-Supplementary Data/Lappalainen_et_al_neural_activity_references.xlsx]

## Sheet: v3
Title	Author	Year	Journal	Measured neuron type	Depolarizes to light increment (ON) or light decrement (OFF)	Figure	Putative motion detection pathway	Description of putative function	Measurement type	Stimulus	Neuropil
The Light Response of Drosophila Photoreceptors Is Accompanied by an Increase in Cellular Calcium: Effects of Specific Mutations	Peretz et al.	1994	Neuron	R1-R6	ON	Fig. 1 and 4	both	phototransduction involved in motion detection, phototaxis (Yamaguchi, Desplan, Heisenberg 2010)	calcium, electrophysiology	flashes	retina
The Light Response of Drosophila Photoreceptors Is Accompanied by an Increase in Cellular Calcium: Effects of Specific Mutations	Peretz et al.	1994	Neuron	R7	ON	Fig. 1 and 4	ON	phototransduction involved involved in phototaxis, UV perception (Yamaguchi, Desplan, Heisenberg 2010), ON-UV-motion vision (Longden 2021)	calcium, electrophysiology	flashes	retina
The Light Response of Drosophila Photoreceptors Is Accompanied by an Increase in Cellular Calcium: Effects of Specific Mutations	Peretz et al.	1994	Neuron	R8	ON	Fig. 1 and 4	-	phototransduction involved in phototaxis, blue/green perception (Yamaguchi, Desplan, Heisenberg 2010)	calcium, electrophysiology	flashes	retina
Visualizing retinotopic half-wave rectified input to the motion detection circuitry of Drosophila	Reiff et al.	2010	Nature Neuroscience	L2	OFF	Fig. 2c	both	feedforwards luminance and contrast information to ON-OFF motion pathways (Joesch 2010, Clark 2011, Ketkar 2022)	in vivo calcium imaging	flash	medulla
Defining the Computational Structure of the Motion Detector in Drosophila	Clark et al.	2011	Neuron	L1	OFF	Fig. 4c	both	feedforwards luminance and contrast information to ON-OFF motion pathways (Joesch 2010, Clark 2011, Ketkar 2022)	in vivo calcium imaging	full field flashes, rotating edges, sequential brightening/darkening, reverse-phi	lamina, medulla
Defining the Computational Structure of the Motion Detector in Drosophila	Clark et al.	2011	Neuron	L2	OFF	Fig. 4c	both	feedforwards luminance and contrast information to ON-OFF motion pathways (Joesch 2010, Clark 2011, Ketkar 2022)	in vivo calcium imaging	full field flashes, rotating edges, sequential brightening/darkening, reverse-phi	lamina, medulla
GABAergic Lateral Interactions Tune the Early Stages of Visual Processing in Drosophila	Freifeld et al.	2013	Neuron	L2	OFF	Fig. 1-3	both	feedforwards luminance and contrast information to ON-OFF motion pathways (Joesch 2010, Clark 2011, Ketkar 2022)	in vivo calcium imaging	flashes	medulla
A directional tuning map of Drosophila elementary motion detectors	Maisak et al.	2013	Nature	T4	ON	Fig. 3c	ON	tunes to moving ON-edges (Maisak 2013), orthogonal orientation selectivity (Fisher 2015)	calcium	moving edge, square wave grating	lobula plate
A directional tuning map of Drosophila elementary motion detectors	Maisak et al.	2013	Nature	T5	OFF	Fig. 3d	OFF	tunes to moving OFF-edges (Maisak 2013), orthogonal orientation selectivity (Fisher 2015)	calcium	moving edge, square wave grating	lobula plate
Modular Use of Peripheral Input Channels Tunes Motion-Detecting Circuitry	Silies et al.	2013	Neuron	L3	OFF	Fig. 4b	both	feedforwards luminance and contrast information to ON-OFF motion pathways (Takemura 2015, Ketkar 2022)	calcium, in vivo calcium imaging	full-field flashes, gaussian flicker, moving bar, rotating edges, rotating square wave grating	lamina
Modular Use of Peripheral Input Channels Tunes Motion-Detecting Circuitry	Silies et al.	2013	Neuron	L4	OFF	Fig. 3d	OFF	feedforwards luminance and contrast information to OFF motion pathways (Takemura 2011)	calcium, in vivo calcium imaging	full-field flashes, gaussian flicker, moving bar, rotating edges, rotating square wave grating	lamina
Processing properties of ON and OFF pathways for Drosophila motion detection	Behnia et al.	2014	Nature	Mi1	ON	Fig. 2a	ON	arm of a correlation-based motion detector in ON-pathway (Takemura 2013)	in vivo patch-clamp	gaussian flicker, moving edge	lobula, medulla
Processing properties of ON and OFF pathways for Drosophila motion detection	Behnia et al.	2014	Nature	Tm1	OFF	Fig. 2b	OFF	arm of a correlation-based motion detector in OFF-pathway (Shinomiya 2014)	in vivo patch-clamp	gaussian flicker, moving edge	lobula, medulla
Processing properties of ON and OFF pathways for Drosophila motion detection	Behnia et al.	2014	Nature	Tm2	OFF	Fig. 2b	OFF	arm of a correlation-based motion detector in OFF-pathway (Shinomiya 2014)	in vivo patch-clamp	gaussian flicker, moving edge	lobula, medulla
Processing properties of ON and OFF pathways for Drosophila motion detection	Behnia et al.	2014	Nature	Tm3	ON	Fig. 2a	ON	arm of a correlation-based motion detector in ON-pathway (Takemura 2013)	in vivo patch-clamp	gaussian flicker, moving edge	lobula, medulla
Neural circuit components of the Drosophila OFF motion vision pathway	Meier et al.	2014	Current Biology	L4	OFF	Fig. 1-3	OFF	feedforwards luminance and contrast information to OFF motion pathways (Takemura 2011)	in vivo calcium imaging	moving edges, flashes	lamina, medulla
Neural circuit components of the Drosophila OFF motion vision pathway	Meier et al.	2014	Current Biology	Tm2	OFF	Fig. 1-3	OFF	arm of a correlation-based motion detector in OFF-pathway (Shinomiya 2014)	in vivo calcium imaging	moving edges, flashes	lamina, medulla
Direct Observation of ON and OFF Pathways in the Drosophila Visual System	Strother et al.	2014	Current Biology	L1	OFF	Fig. 2a, b, and c	both	feedforwards luminance and contrast information to ON-OFF motion pathways (Joesch 2010, Clark 2011, Ketkar 2022)	calcium, in vivo calcium imaging	disk flash, flickering disks, moving edge, moving grating	medulla
Direct Observation of ON and OFF Pathways in the Drosophila Visual System	Strother et al.	2014	Current Biology	L2	OFF	Fig. 2a, b, and c	both	feedforwards luminance and contrast information to ON-OFF motion pathways (Joesch 2010, Clark 2011, Ketkar 2022)	calcium, in vivo calcium imaging	disk flash, flickering disks, moving edge, moving grating	medulla
Direct Observation of ON and OFF Pathways in the Drosophila Visual System	Strother et al.	2014	Current Biology	L3	OFF	Fig. 2a, b, and c	both	feedforwards luminance and contrast information to ON-OFF motion pathways (Takemura 2015, Ketkar 2022)	calcium, in vivo calcium imaging	disk flash, flickering disks, moving edge, moving grating	medulla
Direct Observation of ON and OFF Pathways in the Drosophila Visual System	Strother et al.	2014	Current Biology	L4	OFF	Fig. 2a, b, and c	OFF	feedforwards luminance and contrast information to OFF motion pathways (Takemura 2011)	calcium, in vivo calcium imaging	disk flash, flickering disks, moving edge, moving grating	medulla
Direct Observation of ON and OFF Pathways in the Drosophila Visual System	Strother et al.	2014	Current Biology	Mi1	ON	Fig. 4a and b	OFF	arm of a correlation-based motion detector in ON-pathway (Takemura 2013)	calcium, in vivo calcium imaging	disk flash, flickering disks, moving edge, moving grating	medulla
Direct Observation of ON and OFF Pathways in the Drosophila Visual System	Strother et al.	2014	Current Biology	Tm1	OFF	Fig. 4a and b	OFF	OFF motion detection pathway (Takemura 2011)	calcium, in vivo calcium imaging	disk flash, flickering disks, moving edge, moving grating	medulla
A Class of Visual Neurons with Wide-Field Properties Is Required for Local Motion Detection	Fisher et al.	2015	Cell	L2	OFF	Fig. 5b	both	feedforwards luminance and contrast information to ON-OFF motion pathways (Joesch 2010, Clark 2011, Ketkar 2022)	calcium, in vivo calcium imaging	full-field flashes, moving bar, moving edge	lobula, medulla
A Class of Visual Neurons with Wide-Field Properties Is Required for Local Motion Detection	Fisher et al.	2015	Cell	L3	OFF	Fig. 5b	both	feedforwards luminance and contrast information to ON-OFF motion pathways (Takemura 2015, Ketkar 2022)	calcium, in vivo calcium imaging	full-field flashes, moving bar, moving edge	lobula, medulla
A Class of Visual Neurons with Wide-Field Properties Is Required for Local Motion Detection	Fisher et al.	2015	Cell	Tm9	OFF	Fig. 3c	OFF	arm of a correlation-based motion detector in OFF-pathway, substantial wide-field input for T5 motion detection (Fisher, Silies, and Clandinin, 2015)	calcium, in vivo calcium imaging	full-field flashes, moving bar, moving edge	lobula, medulla
Orientation Selectivity Sharpens Motion Detection in Drosophila	Fisher et al.	2015	Neuron	T4	ON	Fig. 2f and S2c	ON	tunes to moving ON-edges (Maisak 2013), orthogonal orientation selectivity (Fisher 2015)	in vivo calcium imaging	moving bars, moving edges, apparent motion	medulla, lobula plate, lobula
Orientation Selectivity Sharpens Motion Detection in Drosophila	Fisher et al.	2015	Neuron	T5	OFF	Fig. 3c	OFF	tunes to moving OFF-edges (Maisak 2013), orthogonal orientation selectivity (Fisher 2015)	in vivo calcium imaging	moving bars, moving edges, apparent motion	medulla, lobula plate, lobula
Phototransduction in Drosophila	Hardie and Juusola	2015	Current Opinion in Neurobiology	R1-R6	ON	Fig. 3c	both	phototransduction involved involved in motion detection, phototaxis (Yamaguchi, Desplan, Heisenberg 2010)	electrophysiology	flashes	retina
Phototransduction in Drosophila	Hardie and Juusola	2015	Current Opinion in Neurobiology	R7	ON	Fig. 3c	ON	phototransduction involved involved in phototaxis, UV perception (Yamaguchi, Desplan, Heisenberg 2010), ON-UV-motion vision (Longden 2021)	electrophysiology	flashes	retina
Phototransduction in Drosophila	Hardie and Juusola	2015	Current Opinion in Neurobiology	R8	ON	Fig. 3c	-	phototransduction involved in phototaxis, blue/green perception (Yamaguchi, Desplan, Heisenberg 2010)	electrophysiology	flashes	retina
Asymmetry of Drosophila ON and OFF motion detectors enhances real-world velocity estimation	Leonhardt et al.	2015	Nature Neuroscience	T4	ON	Fig. 3c	ON	tunes to moving ON-edges (Maisak 2013), orthogonal orientation selectivity (Fisher 2015)	in vivo calcium imaging	moving bar, naturalistic	medulla, lobula, lobula plate
Asymmetry of Drosophila ON and OFF motion detectors enhances real-world velocity estimation	Leonhardt et al.	2015	Nature Neuroscience	T5	OFF	Fig. 3c	OFF	tunes to moving OFF-edges (Maisak 2013), orthogonal orientation selectivity (Fisher 2015)	in vivo calcium imaging	moving bar, naturalistic	medulla, lobula, lobula plate
Comprehensive Characterization of the Major Presynaptic Elements to the Drosophila OFF Motion Detector	Serbe et al.	2016	Neuron	Tm1	OFF	Fig. 2-4	OFF	arm of a correlation-based motion detector in OFF-pathway (Shinomiya 2014)	in vivo calcium imaging, electrophysiology	moving edges, moving square wave gratings	lobula
Comprehensive Characterization of the Major Presynaptic Elements to the Drosophila OFF Motion Detector	Serbe et al.	2016	Neuron	Tm2	OFF	Fig. 2-4	OFF	arm of a correlation-based motion detector in OFF-pathway (Shinomiya 2014)	in vivo calcium imaging, electrophysiology	moving edges, moving square wave gratings	lobula
Comprehensive Characterization of the Major Presynaptic Elements to the Drosophila OFF Motion Detector	Serbe et al.	2016	Neuron	Tm4	OFF	Fig. 2-4	OFF	arm of a correlation-based motion detector in OFF-pathway (Shinomiya 2014)	in vivo calcium imaging, electrophysiology	moving edges, moving square wave gratings	lobula
Comprehensive Characterization of the Major Presynaptic Elements to the Drosophila OFF Motion Detector	Serbe et al.	2016	Neuron	Tm9	OFF	Fig. 2-4	OFF	arm of a correlation-based motion detector in OFF-pathway, substantial wide-field input for T5 motion detection (Fisher, Silies, and Clandinin, 2015)	in vivo calcium imaging, electrophysiology	moving edges, moving square wave gratings	lobula
Subcellular Imaging of Voltage and Calcium Signals Reveals Neural Processing In Vivo	Yang et al.	2016	Cell	L1	OFF	Fig. 4g; Fig. 6b	both	feedforwards luminance and contrast information to ON-OFF motion pathways (Joesch 2010, Clark 2011, Ketkar 2022)	calcium, in vivo calcium imaging, voltage indicators	full-field flashes	lamina, medulla
Subcellular Imaging of Voltage and Calcium Signals Reveals Neural Processing In Vivo	Yang et al.	2016	Cell	L2	OFF	Fig. 1f,g; Fig. 4b; Fig. 6e	both	feedforwards luminance and contrast information to ON-OFF motion pathways (Joesch 2010, Clark 2011, Ketkar 2022)	calcium, in vivo calcium imaging, voltage indicators	full-field flashes	lamina, medulla
Subcellular Imaging of Voltage and Calcium Signals Reveals Neural Processing In Vivo	Yang et al.	2016	Cell	Mi1	ON	Fig. 3b; Fig. 4g,l; Fig. 5g,h	ON	arm of a correlation-based motion detector in ON-pathway (Takemura 2013)	calcium, in vivo calcium imaging, voltage indicators	full-field flashes	lamina, medulla
Subcellular Imaging of Voltage and Calcium Signals Reveals Neural Processing In Vivo	Yang et al.	2016	Cell	Tm1	OFF	Fig. 4b; Fig. 6f	OFF	arm of a correlation-based motion detector in OFF-pathway (Shinomiya 2014)	calcium, in vivo calcium imaging, voltage indicators	full-field flashes	lamina, medulla
Subcellular Imaging of Voltage and Calcium Signals Reveals Neural Processing In Vivo	Yang et al.	2016	Cell	Tm2	OFF	Fig. 4b	OFF	arm of a correlation-based motion detector in OFF-pathway (Shinomiya 2014)	calcium, in vivo calcium imaging, voltage indicators	full-field flashes	lamina, medulla
Subcellular Imaging of Voltage and Calcium Signals Reveals Neural Processing In Vivo	Yang et al.	2016	Cell	Tm3	ON	Fig. 4g,l; Fig. 5b,c; Fig. 6c	ON	arm of a correlation-based motion detector in ON-pathway (Takemura 2013)	calcium, in vivo calcium imaging, voltage indicators	full-field flashes	lamina, medulla
The Temporal Tuning of the Drosophila Motion Detectors Is Determined by the Dynamics of Their Input Elements	Arenz et al.	2017	Current Biology	Mi1	ON	Fig. 2e	ON	arm of a correlation-based motion detector in ON-pathway (Takemura 2013)	calcium, in vivo calcium imaging	gaussian flicker, square wave grating	lobula, medulla
The Temporal Tuning of the Drosophila Motion Detectors Is Determined by the Dynamics of Their Input Elements	Arenz et al.	2017	Current Biology	Mi4	ON	Fig. 2g	ON	arm of a correlation-based motion detector in ON-pathway (Takemura 2013, 2017)	calcium, in vivo calcium imaging	gaussian flicker, square wave grating	lobula, medulla
The Temporal Tuning of the Drosophila Motion Detectors Is Determined by the Dynamics of Their Input Elements	Arenz et al.	2017	Current Biology	Mi9	OFF	Fig. 2h	OFF	arm of a correlation-based motion detector in ON-pathway (Takemura 2013, 2017)	calcium, in vivo calcium imaging	gaussian flicker, square wave grating	lobula, medulla
The Temporal Tuning of the Drosophila Motion Detectors Is Determined by the Dynamics of Their Input Elements	Arenz et al.	2017	Current Biology	Tm1	OFF	Fig. 2k	OFF	arm of a correlation-based motion detector in OFF-pathway (Shinomiya 2014)	calcium, in vivo calcium imaging	gaussian flicker, square wave grating	lobula, medulla
The Temporal Tuning of the Drosophila Motion Detectors Is Determined by the Dynamics of Their Input Elements	Arenz et al.	2017	Current Biology	Tm2	OFF	Fig. 2l	OFF	arm of a correlation-based motion detector in OFF-pathway (Shinomiya 2014)	calcium, in vivo calcium imaging	gaussian flicker, square wave grating	lobula, medulla
The Temporal Tuning of the Drosophila Motion Detectors Is Determined by the Dynamics of Their Input Elements	Arenz et al.	2017	Current Biology	Tm3	ON	Fig. 2f	ON	arm of a correlation-based motion detector in ON-pathway (Takemura 2013)	calcium, in vivo calcium imaging	gaussian flicker, square wave grating	lobula, medulla
The Temporal Tuning of the Drosophila Motion Detectors Is Determined by the Dynamics of Their Input Elements	Arenz et al.	2017	Current Biology	Tm4	OFF	Fig. 2m	OFF	arm of a correlation-based motion detector in OFF-pathway (Shinomiya 2014)	calcium, in vivo calcium imaging	gaussian flicker, square wave grating	lobula, medulla
The Temporal Tuning of the Drosophila Motion Detectors Is Determined by the Dynamics of Their Input Elements	Arenz et al.	2017	Current Biology	Tm9	OFF	Fig. 2n	OFF	arm of a correlation-based motion detector in OFF-pathway, substantial wide-field input for T5 motion detection (Fisher, Silies, and Clandinin, 2015)	calcium, in vivo calcium imaging	gaussian flicker, square wave grating	lobula, medulla
The Emergence of Directional Selectivity in the Visual Motion Pathway of Drosophila	Strother et al.	2017	Neuron	Mi1	ON	Fig. 3b; Fig. S2e-f	ON	arm of a correlation-based motion detector in ON-pathway (Takemura 2013)	in vivo calcium imaging	disk flash, grating, moving edge	medulla
The Emergence of Directional Selectivity in the Visual Motion Pathway of Drosophila	Strother et al.	2017	Neuron	Mi4	ON	Fig. 3b; Fig. S2e-f	ON	arm of a correlation-based motion detector in ON-pathway (Takemura 2013, 2017)	in vivo calcium imaging	disk flash, grating, moving edge	medulla
The Emergence of Directional Selectivity in the Visual Motion Pathway of Drosophila	Strother et al.	2017	Neuron	Mi9	OFF	Fig. 3b; Fig. S2e-f	OFF	arm of a correlation-based motion detector in ON-pathway (Takemura 2013, 2017)	in vivo calcium imaging	disk flash, grating, moving edge	medulla
The Emergence of Directional Selectivity in the Visual Motion Pathway of Drosophila	Strother et al.	2017	Neuron	T4	ON	Fig. 2d; Fig. 3b	ON	tunes to moving ON-edges (Maisak 2013), orthogonal orientation selectivity (Fisher 2015)	in vivo calcium imaging	disk flash, grating, moving edge	medulla
The Emergence of Directional Selectivity in the Visual Motion Pathway of Drosophila	Strother et al.	2017	Neuron	Tm3	ON	Fig. 3b; Fig. S2e-f	ON	arm of a correlation-based motion detector in ON-pathway (Takemura 2013)	in vivo calcium imaging	disk flash, grating, moving edge	medulla
Simple integration of fast excitation and offset, delayed inhibition computes directional selectivity in Drosophila	Gruntman et al.	2018	Nature Neuroscience	T4	ON	Fig. 1-4	ON	tunes to moving ON-edges (Maisak 2013), orthogonal orientation selectivity (Fisher 2015)	in vivo patch-clamp	bar flash, moving bar, square flash	lobula plate, medulla
The computation of directional selectivity in the Drosophila OFF motion pathway	Gruntman et al.	2019	Elife	T5	OFF	Fig. 1-3	OFF	tunes to moving OFF-edges (Maisak 2013), orthogonal orientation selectivity (Fisher 2015)	electrophysiology, in vivo patch-clamp	apprent motion, full-field flashes, moving bar, moving grating	soma
Extreme Compartmentalization in a Drosophila Amacrine Cell	Meier et al.	2019	Current Biology	CT1(Lo1)	OFF	Fig. 2d	OFF	arm of a correlation-based motion detector in OFF-pathway (Shinomiya 2019); spatiotemporal feature modulation (Meier and Borst, 2019)	in vivo calcium imaging	moving edges, gaussian noise	lobula, medulla
Extreme Compartmentalization in a Drosophila Amacrine Cell	Meier et al.	2019	Current Biology	CT1(M10)	ON	Fig. 2c	ON	arm of a correlation-based motion detector in ON-pathway (Takemura 2017); spatiotemporal feature modulation (Meier and Borst, 2019)	in vivo calcium imaging	moving edges, gaussian noise	lobula, medulla
Inhibitory Interactions and Columnar Inputs to an Object Motion Detector in Drosophila	Keles et al.	2020	Cell Reports	T2	both	Fig. 4a and b	-	selective for small ON-OFF objects (Keles 2020, Tanaka 2020)	in vivo calcium imaging	moving grating, moving bars	lobula, medulla
Inhibitory Interactions and Columnar Inputs to an Object Motion Detector in Drosophila	Keles et al.	2020	Cell Reports	T3	both	Fig. 4a and b	-	selective for small ON-OFF objects (Keles 2020, Tanaka 2020)	in vivo calcium imaging	moving grating, moving bars	lobula, medulla
Object-Displacement-Sensitive Visual Neurons Drive Freezing in Drosophila	Tanaka and Clark	2020	Current Biology	T2	both	Fig. S6	-	selective for small ON-OFF objects (Keles 2020, Tanaka 2020)	in vivo calcium imaging	moving grating, moving bars, flashes	lobula, medulla
Object-Displacement-Sensitive Visual Neurons Drive Freezing in Drosophila	Tanaka and Clark	2020	Current Biology	T3	both	Fig. S5	-	selective for small ON-OFF objects (Keles 2020, Tanaka 2020)	in vivo calcium imaging	moving grating, moving bars, flashes	lobula, medulla
Dynamic signal compression for robust motion vision in flies.	Drews et al.	2020	Current Biology	L5	ON	Figure S3E	ON
Heterogeneous Temporal Contrast Adaptation in Drosophila Direction-Selective Circuits.	Matulis et al.	2020	Current Biology	L5	ON	Figure S1A	ON
Non-preferred contrast responses in the Drosophila motion pathways reveal a receptive field structure that explains a common visual illusion	Gruntman et al.	2021	Current Biology	T4	ON	Fig. 1-2	ON	tunes to moving ON-edges (Maisak 2013), orthogonal orientation selectivity (Fisher 2015)	electrophysiology, in vivo patch-clamp	minimal reverse phi, moving bar, moving edges	soma
Non-preferred contrast responses in the Drosophila motion pathways reveal a receptive field structure that explains a common visual illusion	Gruntman et al.	2021	Current Biology	T5	OFF	Fig. 1-2	OFF	tunes to moving OFF-edges (Maisak 2013), orthogonal orientation selectivity (Fisher 2015)	electrophysiology, in vivo patch-clamp	minimal reverse phi, moving bar, moving edges	soma
The physiological basis for contrast opponency in motion computation in Drosophila	Ramos-Traslosheros et al.	2021	Nature communications	CT1(Lo1)	OFF	Fig. 5	OFF	arm of a correlation-based motion detector in OFF-pathway (Shinomiya 2019); spatiotemporal feature modulation (Meier and Borst, 2019)	in vivo calcium imaging	bar flash, ternary noise, sine-wave gratings	lobula
The physiological basis for contrast opponency in motion computation in Drosophila	Ramos-Traslosheros et al.	2021	Nature communications	T5	OFF	Fig. 6	OFF	tunes to moving OFF-edges (Maisak 2013), orthogonal orientation selectivity (Fisher 2015)	in vivo calcium imaging	bar flash, ternary noise, sine-wave gratings	lobula
The physiological basis for contrast opponency in motion computation in Drosophila	Ramos-Traslosheros et al.	2021	Nature communications	Tm1	OFF	Fig. 4	OFF	arm of a correlation-based motion detector in OFF-pathway (Shinomiya 2014)	in vivo calcium imaging	bar flash, ternary noise, sine-wave gratings	lobula
The physiological basis for contrast opponency in motion computation in Drosophila	Ramos-Traslosheros et al.	2021	Nature communications	Tm2	OFF	Fig. 4	OFF	arm of a correlation-based motion detector in OFF-pathway (Shinomiya 2014)	in vivo calcium imaging	bar flash, ternary noise, sine-wave gratings	lobula
The physiological basis for contrast opponency in motion computation in Drosophila	Ramos-Traslosheros et al.	2021	Nature communications	Tm4	OFF	Fig. 3-4	OFF	arm of a correlation-based motion detector in OFF-pathway (Shinomiya 2014)	in vivo calcium imaging	bar flash, ternary noise, sine-wave gratings	lobula
The physiological basis for contrast opponency in motion computation in Drosophila	Ramos-Traslosheros et al.	2021	Nature communications	Tm9	OFF	Fig. 2-4; 6-7	OFF	arm of a correlation-based motion detector in OFF-pathway, substantial wide-field input for T5 motion detection (Fisher, Silies, and Clandinin, 2015)	in vivo calcium imaging	bar flash, ternary noise, sine-wave gratings	lobula
A biophysical account of multiplication by a single neuron	Groschner et al.	2022	Nature	C3	ON	Fig. 1 and 3	ON	feedback for motion detection (Tuthill 2013); arm of a correlation-based motion detector in ON-pathway (Takemura 2017)	in vivo patch-clamp	white noise, square-wave gratings	medulla
A biophysical account of multiplication by a single neuron	Groschner et al.	2022	Nature	Mi1	ON	Fig. 1 and 3	ON	arm of a correlation-based motion detector in ON-pathway (Takemura 2013)	in vivo patch-clamp	white noise, square-wave gratings	medulla
A biophysical account of multiplication by a single neuron	Groschner et al.	2022	Nature	Mi4	ON	Fig. 1 and 3	ON	arm of a correlation-based motion detector in ON-pathway (Takemura 2013, 2017)	in vivo patch-clamp	white noise, square-wave gratings	medulla
A biophysical account of multiplication by a single neuron	Groschner et al.	2022	Nature	Mi9	OFF	Fig. 1 and 3	OFF	arm of a correlation-based motion detector in ON-pathway (Takemura 2013, 2017)	in vivo patch-clamp	white noise, square-wave gratings	medulla
A biophysical account of multiplication by a single neuron	Groschner et al.	2022	Nature	T4	ON	Fig. 4-5	ON	tunes to moving ON-edges (Maisak 2013), orthogonal orientation selectivity (Fisher 2015)	in vivo patch-clamp	white noise, square-wave gratings	medulla
A biophysical account of multiplication by a single neuron	Groschner et al.	2022	Nature	Tm3	ON	Fig. 1 and 3	ON	arm of a correlation-based motion detector in ON-pathway (Takemura 2013)	in vivo patch-clamp	white noise, square-wave gratings	medulla
First-order visual interneurons distribute distinct contrast and luminance information across ON and OFF pathways to achieve stable behavior	Ketkar et al.	2022	Elife	L1	OFF	Fig. 1-2	both	feedforwards luminance and contrast information to ON-OFF motion pathways (Joesch 2010, Clark 2011, Ketkar 2022)	in vivo calcium imaging	moving edges, flashes	medulla
First-order visual interneurons distribute distinct contrast and luminance information across ON and OFF pathways to achieve stable behavior	Ketkar et al.	2022	Elife	L2	OFF	Fig. 2	both	feedforwards luminance and contrast information to ON-OFF motion pathways (Joesch 2010, Clark 2011, Ketkar 2022)	in vivo calcium imaging	moving edges, flashes	medulla
First-order visual interneurons distribute distinct contrast and luminance information across ON and OFF pathways to achieve stable behavior	Ketkar et al.	2022	Elife	L3	OFF	Fig. 3	both	feedforwards luminance and contrast information to ON-OFF motion pathways (Takemura 2015, Ketkar 2022)	in vivo calcium imaging	moving edges, flashes	medulla
			Legends:	full-wave rectified
